# Supplementary material for: Cervical cancer‐specific long non‐coding RNA landscape reveals the favorable prognosis predictive performance of an ion‐channel‐related signature model
Source: Cancer Med. 2024 Jun 12;13(11):e7389. doi: 10.1002/cam4.7389 (PMC11167610; doi:10.1002/cam4.7389)
Supplement: Supplementary file 2 — Tables S1–S8. [file CAM4-13-e7389-s001.xlsx]

## Sheet: Supplementary Table1
Supplementary Table 1. Detailed information of datasets included in this study.
Dataset	GEO accession number	Tissue	Data	Tumor	Normal
Dataset1	GSE206224	Tissue	Raw transcriptome	9	9
Dataset2	GSE87410	Tissue	Raw transcriptome	6	6
Dataset3	GSE151419	Tissue	Raw transcriptome	68
Dataset4	GSE168009	Tissue	Raw transcriptome	9
Dataset5	GSE205247	Peripheral blood	Raw transcriptome	8
Dataset6	GSE188305	Peripheral blood	Raw transcriptome	4
Dataset7	TCGA-CESC	Tissue	Expression profile	291
Dataset8	Our data	Tissue	Raw transcriptome	13	13

## Sheet: Supplementary Table2
Supplemental Table 2. The list of tumorigenesis-related (TR-) lncRNAs.
Gene	log2FoldChange.in.GSE206224	Pvalue.in.GSE206224	log2FoldChange.in.GSE87410	Pvalue.in.GSE87410	Change
car-intergenic-10_hg_1	1.72791	0.00639286	1.78968	0.0148408	UP
ENSG00000100181.21	-1.26868	1.2033e-05	-1.1643	0.000611653	DOWN
ENSG00000130600.15	-1.36222	0.0355929	-2.2865	0.0143573	DOWN
ENSG00000167046.4	-2.10903	0.00182853	-2.66047	0.00574331	DOWN
ENSG00000176912.3	1.34184	0.00268747	1.61201	0.018816	UP
ENSG00000177788.5	2.64986	4.05405e-05	3.07861	0.00651804	UP
ENSG00000179066.7	2.24345	0.00597998	2.34292	0.000209011	UP
ENSG00000180139.11	-2.01594	0.00135063	-2.62684	0.00227689	DOWN
ENSG00000182648.11	1.69714	0.0108282	1.99471	0.00487801	UP
ENSG00000183242.11	-1.13689	0.027299	-1.18994	0.026525	DOWN
ENSG00000198491.3	-3.70355	0.00254096	-3.02222	0.0214989	DOWN
ENSG00000203688.4	-4.56246	0.000301641	-8.83822	3.31015e-10	DOWN
ENSG00000204044.6	2.54855	0.000177164	3.47097	2.18071e-08	UP
ENSG00000204261.8	1.29486	0.00109546	1.33978	0.0031931	UP
ENSG00000213468.3	1.00029	0.00495117	2.12342	1.75118e-05	UP
ENSG00000214999.3	-1.86399	0.0378962	-4.02151	0.000291414	DOWN
ENSG00000215067.9	-3.81124	2.91491e-05	-5.58987	4.08579e-08	DOWN
ENSG00000218416.4	-1.37905	0.00393864	-3.84582	3.23412e-06	DOWN
ENSG00000221857.7	-3.48536	4.36725e-07	-1.84425	0.0275681	DOWN
ENSG00000223534.1	1.19918	0.0222731	1.59575	0.0229785	UP
ENSG00000223774.5	-2.37646	0.000393423	-2.11792	0.0124128	DOWN
ENSG00000224220.1	1.23224	0.00212515	1.19146	0.00122207	UP
ENSG00000224729.5	-1.82533	0.000768836	-1.60187	0.00217724	DOWN
ENSG00000224843.6	1.40849	0.00185113	1.44784	0.00702193	UP
ENSG00000224854.3	2.19687	0.000398484	4.23961	0.00618205	UP
ENSG00000224903.1	1.37272	0.00860435	1.44396	0.00938153	UP
ENSG00000224916.8	2.07207	4.37444e-05	3.35236	3.82015e-05	UP
ENSG00000225230.1	1.00507	0.0489838	1.3379	0.0413214	UP
ENSG00000225243.5	-1.52108	0.0187045	-2.2023	0.016127	DOWN
ENSG00000225670.4	-3.52233	1.88583e-05	-3.07319	8.58318e-06	DOWN
ENSG00000225721.5	1.38391	9.2404e-05	2.50415	7.16422e-05	UP
ENSG00000225936.1	-2.71009	0.00639777	-2.59924	0.00500746	DOWN
ENSG00000225937.1	-1.69416	0.0360019	-1.3901	0.0373878	DOWN
ENSG00000226252.1	-1.93737	0.00284447	-1.49676	0.00928662	DOWN
ENSG00000226510.1	-4.40697	1.29855e-10	-3.97335	7.07873e-06	DOWN
ENSG00000226751.2	1.08323	0.0384927	1.25559	0.0410757	UP
ENSG00000226816.2	2.79047	0.000117963	2.03745	0.0454384	UP
ENSG00000226871.1	-1.44325	0.0195448	-1.91149	0.0010861	DOWN
ENSG00000227248.1	-3.57777	0.0383167	-3.49212	0.00301056	DOWN
ENSG00000227487.3	-2.75031	0.000201095	-2.50351	0.00980608	DOWN
ENSG00000227619.1	1.82806	0.0115758	1.91293	0.0283549	UP
ENSG00000227698.1	1.02381	0.0244831	1.666	0.0228745	UP
ENSG00000227744.4	-1.76239	0.00248762	-1.14829	0.0316495	DOWN
ENSG00000228126.1	-1.5139	0.0060487	-2.97651	0.000152892	DOWN
ENSG00000228789.6	-4.5067	0.000750337	-6.32997	0.000530557	DOWN
ENSG00000229019.1	-2.1565	0.0261194	-3.44181	0.0122542	DOWN
ENSG00000229257.2	1.44362	0.0026332	1.7475	0.0256598	UP
ENSG00000229502.5	-1.29987	3.7707e-05	-1.11241	0.0392187	DOWN
ENSG00000229732.1	-3.39397	0.00144646	-3.23261	0.02684	DOWN
ENSG00000229851.1	1.1846	0.00206025	1.00216	0.0076204	UP
ENSG00000229867.1	1.2456	0.00238566	1.1657	0.0299929	UP
ENSG00000230115.1	-4.18775	2.51407e-06	-5.73681	1.18953e-06	DOWN
ENSG00000230316.6	2.02294	0.0487916	4.7548	2.05787e-07	UP
ENSG00000230536.1	-1.15542	0.00243935	-2.34572	0.0208895	DOWN
ENSG00000230552.5	-1.26682	6.83584e-05	-3.5922	0.000256078	DOWN
ENSG00000230825.1	-1.50946	0.0191706	-2.007	0.0104456	DOWN
ENSG00000231062.1	-3.52942	0.0195415	-7.38446	2.27614e-06	DOWN
ENSG00000231290.5	-1.56276	0.0338723	-2.12303	0.00833149	DOWN
ENSG00000231864.2	1.22068	0.00741156	1.60742	0.021937	UP
ENSG00000231901.1	3.53826	0.023923	3.72824	0.00311589	UP
ENSG00000232079.6	-1.26409	0.000730573	-1.71399	0.00722578	DOWN
ENSG00000232335.1	1.51872	0.00924106	3.0473	0.000198717	UP
ENSG00000232600.3	2.07824	7.00716e-05	1.51095	0.0114822	UP
ENSG00000232828.1	1.0349	0.0131014	1.38063	0.0125859	UP
ENSG00000233101.10	1.86424	0.0055167	1.65218	0.00659388	UP
ENSG00000233452.6	-1.29606	0.00519938	-1.98382	0.00382161	DOWN
ENSG00000233485.1	2.37198	0.000193947	1.83627	0.0007421	UP
ENSG00000233529.1	-3.79296	0.000507853	-3.15294	0.0232651	DOWN
ENSG00000233589.1	1.36251	0.00563871	2.16059	0.0160803	UP
ENSG00000233728.1	2.02352	2.64327e-05	1.75462	0.00360657	UP
ENSG00000233766.7	-2.00308	0.00471086	-2.57524	0.00141692	DOWN
ENSG00000233818.1	3.09059	0.00114519	5.3043	3.50477e-05	UP
ENSG00000233850.1	-3.50848	0.0194436	-5.9707	1.41779e-05	DOWN
ENSG00000233967.6	-1.26276	0.00102927	-1.18847	0.0202896	DOWN
ENSG00000234264.1	2.10971	0.032699	3.48971	0.0122283	UP
ENSG00000234336.6	-1.21473	0.0135573	-1.33376	0.0419333	DOWN
ENSG00000234638.1	-3.1541	0.000473322	-3.86373	0.00222894	DOWN
ENSG00000234779.1	-2.465	0.000774133	-1.55502	0.014402	DOWN
ENSG00000234944.1	-2.79584	0.0110457	-2.05722	0.0467442	DOWN
ENSG00000235097.1	-3.15897	0.000247335	-3.18502	0.00223837	DOWN
ENSG00000235481.2	-1.60865	0.00874177	-2.13037	0.00202595	DOWN
ENSG00000235751.3	-2.921	0.000168737	-2.12576	0.0478323	DOWN
ENSG00000235996.1	-1.34029	0.0316056	-1.89597	0.00317801	DOWN
ENSG00000236031.1	-1.20855	0.0116921	-1.25246	0.0378492	DOWN
ENSG00000236304.1	-1.60772	0.00471683	-1.63619	0.0337636	DOWN
ENSG00000236501.5	-1.28726	0.0315245	-1.50966	0.0154489	DOWN
ENSG00000236665.1	-2.08785	0.0336795	-3.13528	0.00130499	DOWN
ENSG00000236711.2	-2.12778	0.00501779	-1.29	0.0264075	DOWN
ENSG00000236886.2	-2.54857	0.000782144	-1.78879	0.0375554	DOWN
ENSG00000237352.2	-2.96717	0.000831795	-2.30372	0.000471027	DOWN
ENSG00000237424.1	1.19864	0.043349	1.85973	0.000291187	UP
ENSG00000237485.5	1.42214	0.00802283	2.09093	0.00767675	UP
ENSG00000237568.1	1.91732	6.60322e-07	2.43349	0.000161012	UP
ENSG00000237594.2	1.56624	0.00412516	1.76561	0.0269743	UP
ENSG00000237596.6	-1.05006	0.0150108	-1.17487	0.0211127	DOWN
ENSG00000237857.2	1.37299	0.00160475	2.10247	0.00151274	UP
ENSG00000237975.6	-4.66504	4.55985e-12	-4.71596	2.94823e-07	DOWN
ENSG00000239213.5	1.14123	0.0179106	1.29308	0.0133541	UP
ENSG00000239219.2	-2.89159	5.99421e-07	-2.61445	0.00133086	DOWN
ENSG00000241073.1	1.31485	0.00892618	1.05303	0.0157242	UP
ENSG00000241158.5	-2.87647	7.9914e-08	-1.71234	0.028024	DOWN
ENSG00000242207.1	1.86689	0.0493488	2.45889	0.00224232	UP
ENSG00000242590.1	1.09595	0.00312321	1.35515	0.00904314	UP
ENSG00000242795.2	1.32561	0.00277604	1.20775	0.00777458	UP
ENSG00000243550.2	-4.14949	0.0129563	-7.01068	0.0196949	DOWN
ENSG00000243715.1	-1.06314	0.0442236	-3.13825	0.00859781	DOWN
ENSG00000244158.1	2.14075	5.14137e-06	2.0336	0.00806443	UP
ENSG00000244332.1	1.08155	0.00950165	1.48754	0.00814396	UP
ENSG00000244541.5	-2.63867	0.0202653	-3.9226	0.0229865	DOWN
ENSG00000244953.1	-1.82783	0.00367162	-1.79385	0.0143706	DOWN
ENSG00000245614.3	1.36857	0.00384077	2.07671	0.000372911	UP
ENSG00000245648.1	1.00986	0.0198493	1.71118	0.00526471	UP
ENSG00000246985.7	-1.20733	0.00118792	-1.77082	0.0076059	DOWN
ENSG00000247095.2	-1.05393	0.0334456	-1.41385	0.0273872	DOWN
ENSG00000247993.2	2.69428	0.00310688	3.94529	2.02885e-07	UP
ENSG00000248138.5	-1.45531	0.0042084	-1.52186	0.0280599	DOWN
ENSG00000249492.1	1.02864	0.0101782	1.53569	0.0115926	UP
ENSG00000250133.2	2.08168	0.0299766	2.8612	0.015678	UP
ENSG00000250334.5	-1.21481	0.00447347	-1.73772	0.0292122	DOWN
ENSG00000250451.5	1.96469	0.0242363	2.43231	0.0182642	UP
ENSG00000250761.2	-3.21139	4.48751e-05	-2.68026	0.00212025	DOWN
ENSG00000250846.6	-3.35994	0.00139999	-2.25206	0.0290075	DOWN
ENSG00000251151.2	3.26964	0.0018691	3.08806	0.0140059	UP
ENSG00000251322.7	-1.05194	0.00221992	-1.46046	1.75744e-08	DOWN
ENSG00000251399.1	-3.0004	0.0074629	-2.06471	0.0221846	DOWN
ENSG00000253174.2	1.54247	8.65027e-05	2.09576	0.000552781	UP
ENSG00000253522.3	2.41941	0.000780326	1.85742	0.0022054	UP
ENSG00000253618.1	-1.13288	0.0409782	-2.65388	0.0038257	DOWN
ENSG00000253741.1	1.30983	0.0118452	2.46222	0.000859314	UP
ENSG00000254042.1	-2.52878	5.26094e-05	-1.78324	0.000520716	DOWN
ENSG00000254192.1	-2.75316	0.000675708	-1.92148	0.000104853	DOWN
ENSG00000254287.1	1.30984	0.0470512	3.81115	1.44138e-06	UP
ENSG00000254418.1	-1.94607	0.00712738	-1.96024	0.00863492	DOWN
ENSG00000254551.1	1.58304	1.67921e-06	1.48126	0.00102224	UP
ENSG00000254568.1	-1.21181	0.0152753	-1.32145	3.46509e-05	DOWN
ENSG00000254810.1	-1.71481	0.0397744	-1.55578	0.0290938	DOWN
ENSG00000254844.4	-1.98215	0.0195949	-2.11213	0.0175241	DOWN
ENSG00000254943.1	-1.42429	0.00739805	-1.28179	0.0195982	DOWN
ENSG00000254967.6	-4.15531	2.59185e-05	-3.32718	0.000590048	DOWN
ENSG00000255390.1	-1.5885	0.00278428	-1.41466	0.00866885	DOWN
ENSG00000255441.1	1.20776	0.0346195	1.94199	0.00527444	UP
ENSG00000255470.1	-1.8082	0.00139255	-1.88245	0.0242036	DOWN
ENSG00000255471.1	-1.82211	3.17368e-05	-1.31159	0.0256106	DOWN
ENSG00000255692.1	1.07512	0.022329	1.56858	0.0157959	UP
ENSG00000255723.1	-1.05732	0.0215692	-2.3775	0.000878701	DOWN
ENSG00000256633.1	-1.71462	0.0290282	-1.85155	0.0025756	DOWN
ENSG00000256928.1	1.08343	0.000159392	1.35414	0.00440856	UP
ENSG00000257022.1	-2.08036	0.000101622	-1.94357	0.0219561	DOWN
ENSG00000257167.2	1.26924	0.000456179	1.51743	0.0374976	UP
ENSG00000257253.2	2.97185	0.003228	4.38239	0.00225689	UP
ENSG00000257433.5	-1.34286	0.000335758	-1.18103	0.0178694	DOWN
ENSG00000257495.5	-5.08791	7.97032e-06	-5.31701	4.77321e-05	DOWN
ENSG00000257671.1	2.14395	0.0101237	1.75526	0.0283911	UP
ENSG00000258666.1	1.95287	0.000727469	1.44018	0.0036737	UP
ENSG00000259093.1	1.08545	1.59047e-05	1.29649	0.00110332	UP
ENSG00000259153.1	-1.32549	0.0430841	-2.96985	0.00725977	DOWN
ENSG00000259603.1	-4.34927	0.00295481	-4.83279	0.0124341	DOWN
ENSG00000259700.3	1.44162	1.84123e-05	1.70369	0.00551341	UP
ENSG00000259840.1	-2.6122	0.0139622	-2.52817	0.0233579	DOWN
ENSG00000260122.1	1.76659	0.00798856	2.5557	0.00155662	UP
ENSG00000260213.5	1.41348	8.51025e-06	1.3814	0.00126579	UP
ENSG00000260391.2	-1.38185	0.0143253	-1.89625	0.0221807	DOWN
ENSG00000260469.2	-2.72949	0.00191142	-3.15468	0.000962958	DOWN
ENSG00000260874.5	1.53624	0.000882877	2.26372	0.000402992	UP
ENSG00000261026.1	-1.81175	0.0114316	-2.47093	0.0101395	DOWN
ENSG00000261068.2	-2.15846	0.00392789	-2.24911	0.014921	DOWN
ENSG00000261135.1	1.24792	0.0158712	1.70103	0.00341228	UP
ENSG00000261265.1	-1.93496	0.00429676	-1.70625	0.0231611	DOWN
ENSG00000261266.2	1.85123	1.72159e-05	2.06706	0.00111115	UP
ENSG00000261268.1	-2.11963	0.0115847	-3.66284	0.0285232	DOWN
ENSG00000261294.1	-1.50928	0.0393215	-2.18318	0.043327	DOWN
ENSG00000261550.1	-1.21136	0.0140833	-1.66236	0.0296179	DOWN
ENSG00000261602.1	1.53316	0.000843652	1.2751	0.0325099	UP
ENSG00000261604.1	-1.04012	0.0176124	-1.44882	0.0367632	DOWN
ENSG00000261656.5	-1.94273	7.51094e-05	-1.10191	0.0170642	DOWN
ENSG00000261762.1	1.69142	0.00207458	1.23837	0.00421047	UP
ENSG00000261976.2	-4.01539	0.000607025	-3.04806	0.0184045	DOWN
ENSG00000262152.6	2.5386	0.0357989	5.1542	0.0414799	UP
ENSG00000263065.1	-2.98089	0.000305037	-2.69355	0.0238114	DOWN
ENSG00000263335.1	-2.45893	4.46845e-05	-2.74413	0.0177702	DOWN
ENSG00000265393.1	1.76641	9.918e-06	1.69493	0.00157328	UP
ENSG00000265474.1	1.31776	2.8282e-05	1.06323	0.0188757	UP
ENSG00000265487.1	-1.761	0.0244549	-2.38064	0.0128615	DOWN
ENSG00000265489.1	-1.69779	0.0300443	-1.85773	0.0308503	DOWN
ENSG00000265840.1	1.8811	3.18506e-08	1.16843	0.00449329	UP
ENSG00000265992.1	-3.13069	0.000792389	-3.30053	0.000164366	DOWN
ENSG00000266176.1	-2.56068	0.00871818	-1.76745	0.0494607	DOWN
ENSG00000266446.1	1.37809	0.0187733	4.37799	0.0014829	UP
ENSG00000266729.5	-3.23539	0.0307092	-5.28173	0.0126981	DOWN
ENSG00000267014.5	-2.01074	0.0110725	-2.48507	0.00428319	DOWN
ENSG00000267077.1	2.90251	5.20815e-09	1.83252	0.0298349	UP
ENSG00000267160.1	1.17268	0.041084	1.68645	0.031941	UP
ENSG00000267255.1	1.03368	0.033262	1.70405	0.00453979	UP
ENSG00000267279.1	-1.46099	0.0212577	-1.76428	0.0361216	DOWN
ENSG00000267291.1	1.24944	0.033227	1.46787	0.0209691	UP
ENSG00000267328.1	-3.16145	0.000342106	-2.50973	0.00316295	DOWN
ENSG00000267577.1	1.2933	0.000843176	1.53971	0.0038835	UP
ENSG00000267751.5	3.17102	2.47681e-07	1.18449	0.0148443	UP
ENSG00000267905.5	-2.83317	0.000126985	-3.27761	0.000155872	DOWN
ENSG00000267934.1	-1.11262	0.0251269	-1.20791	0.00619721	DOWN
ENSG00000267992.1	1.25694	0.0256069	1.62064	0.0265885	UP
ENSG00000268307.1	-3.02501	0.000475865	-2.71501	0.0150164	DOWN
ENSG00000268756.1	1.07983	0.0343196	2.65116	0.00973897	UP
ENSG00000268906.1	-3.08527	0.0187613	-5.9436	1.59685e-05	DOWN
ENSG00000269124.1	-3.18208	0.000390939	-1.97866	0.0418654	DOWN
ENSG00000269353.1	-1.68984	0.0356283	-2.79387	0.0301565	DOWN
ENSG00000269397.1	-1.54708	0.00702195	-1.27177	0.0117817	DOWN
ENSG00000269534.5	1.10986	0.000579576	1.40728	0.000595085	UP
ENSG00000269846.1	1.23675	0.00152094	2.05723	0.0247293	UP
ENSG00000270002.1	-1.30298	0.0488514	-1.15442	0.0492289	DOWN
ENSG00000270077.1	-2.25671	0.000304077	-1.36323	0.0221763	DOWN
ENSG00000270100.1	-2.28486	3.61821e-06	-1.64384	0.0345813	DOWN
ENSG00000270147.1	1.53837	4.4066e-06	1.09166	0.0168864	UP
ENSG00000270210.1	-1.75379	0.0218841	-2.29464	0.00112555	DOWN
ENSG00000271880.1	-1.04027	0.0470353	-1.6044	0.00578717	DOWN
ENSG00000271882.1	-1.16025	0.0359824	-1.33122	0.00282439	DOWN
ENSG00000271989.1	1.61198	0.00322808	1.68972	0.0152828	UP
ENSG00000272068.1	1.376	0.0028135	2.22834	4.299e-06	UP
ENSG00000272183.1	1.90786	3.97809e-05	1.1414	0.0253082	UP
ENSG00000272405.1	1.83046	0.0016281	2.69087	8.55767e-08	UP
ENSG00000272508.1	-2.70236	0.00144923	-5.32717	2.78066e-07	DOWN
ENSG00000272511.1	-3.46567	1.34912e-06	-1.87306	0.0218955	DOWN
ENSG00000272549.1	-6.48197	0.00447771	-24.0168	1.29372e-15	DOWN
ENSG00000272666.1	1.89944	0.0227221	2.52774	0.00334151	UP
ENSG00000272899.2	1.14121	0.0185202	1.28539	0.041935	UP
ENSG00000272910.1	1.50771	0.00132074	1.05952	0.0163066	UP
ENSG00000272949.1	-1.8293	0.00174211	-1.00714	0.00751994	DOWN
ENSG00000273162.1	1.77648	0.000584063	1.01229	0.0293407	UP
ENSG00000273213.1	1.68672	0.000160993	1.00006	0.00581469	UP
ENSG00000273244.1	-1.08707	0.0193721	-1.13244	0.0175735	DOWN
ENSG00000273325.1	-3.09478	0.0150511	-2.0687	0.0213317	DOWN
ENSG00000274002.1	2.60719	0.0411481	4.74877	0.00450035	UP
ENSG00000274191.1	1.47399	0.0216397	1.74612	0.0150905	UP
ENSG00000275210.1	1.01168	0.0012729	1.06802	0.0436374	UP
ENSG00000275857.1	1.11967	0.000185355	1.34975	0.00087791	UP
ENSG00000276317.1	-3.07954	0.00571082	-2.79914	0.0408964	DOWN
ENSG00000277778.1	-1.52812	0.000394031	-2.92314	0.00610678	DOWN
ENSG00000277873.1	1.20753	0.00276279	1.39522	0.0188755	UP
ENSG00000278385.1	1.34803	0.0067447	1.56039	0.0276009	UP
ENSG00000278928.1	1.5087	0.0148976	1.80193	0.0199144	UP
ENSG00000279255.1	-3.5437	4.12615e-06	-2.18956	0.0171257	DOWN
ENSG00000279368.1	1.22808	0.0491816	1.78858	0.0188851	UP
ENSG00000279415.1	-1.38153	0.013451	-1.19288	0.0156308	DOWN
ENSG00000279747.1	1.34171	0.0434095	1.17943	0.0344585	UP
ENSG00000280026.1	-1.63077	0.0457974	-2.08851	0.0332281	DOWN
ENSG00000280179.1	1.33876	0.0173573	3.64725	9.51441e-05	UP
ENSG00000280285.1	-2.08023	0.00769711	-2.31074	0.00356812	DOWN
ENSG00000281097.1	-2.77381	0.000830616	-4.13145	0.00901362	DOWN
MSTRG.10226	1.74248	0.000218745	1.13273	0.042587	UP
MSTRG.10347	-1.63719	0.0174201	-1.68047	0.0352445	DOWN
MSTRG.10919	-2.42107	0.00348492	-2.89553	0.0410289	DOWN
MSTRG.12100	2.83132	0.000210269	3.34508	0.00259732	UP
MSTRG.13078	-2.13064	3.49381e-05	-1.92849	0.029343	DOWN
MSTRG.13503	-2.27178	0.000583041	-3.94089	0.0142151	DOWN
MSTRG.13627	-2.21429	0.0433243	-4.95265	0.000114774	DOWN
MSTRG.1372	3.0931	0.0263446	6.55512	9.36474e-05	UP
MSTRG.13749	2.05106	0.0217385	3.63006	0.0068825	UP
MSTRG.14136	-3.8498	3.39862e-06	-4.5706	0.000551552	DOWN
MSTRG.14267	2.78156	0.0106092	2.93091	0.0114705	UP
MSTRG.14375	-6.22406	6.34648e-07	-6.9058	7.68569e-07	DOWN
MSTRG.16560	1.3935	0.0421966	2.68994	0.0455643	UP
MSTRG.1672	1.33287	0.0474393	2.90411	0.0390536	UP
MSTRG.16927	-2.38283	0.0327447	-3.11086	0.00674385	DOWN
MSTRG.18233	-2.27066	0.000844561	-2.13338	0.0404888	DOWN
MSTRG.18482	1.85909	0.00392597	2.62728	0.000213954	UP
MSTRG.18575	-1.39053	0.0412237	-1.72144	0.0496813	DOWN
MSTRG.18749	1.98347	0.00101176	2.31711	0.0054571	UP
MSTRG.19409	-1.00626	0.0493509	-2.85522	0.00375518	DOWN
MSTRG.21015	1.39066	0.0306909	2.3959	0.00492874	UP
MSTRG.22341	1.63018	0.00239264	1.48449	0.0146275	UP
MSTRG.22507	3.20709	0.0180065	3.32342	0.0135104	UP
MSTRG.24455	-2.88656	0.000269907	-3.60731	0.0123941	DOWN
MSTRG.24594	1.10847	0.000480851	1.17257	0.0121932	UP
MSTRG.27212	1.48033	0.00158182	2.28414	0.00169728	UP
MSTRG.27861	1.04129	0.000197842	1.77717	0.00558754	UP
MSTRG.29276	1.46949	0.000691084	1.65397	0.017357	UP
MSTRG.29375	-2.56402	0.0119281	-2.66217	0.0134623	DOWN
MSTRG.29747	1.11374	0.00942372	1.18149	0.00278059	UP
MSTRG.32395	1.47588	0.00148964	1.76378	0.00287138	UP
MSTRG.3418	-3.23209	0.00882823	-3.5517	0.000279316	DOWN
MSTRG.34690	-2.48845	0.0279243	-3.25748	0.0049925	DOWN
MSTRG.35307	1.75835	0.000455718	4.19186	0.000226954	UP
MSTRG.35309	1.85468	0.000977139	1.30232	0.00872208	UP
MSTRG.36594	-2.12023	9.83366e-05	-1.87982	3.83465e-05	DOWN
MSTRG.3668	-3.61628	0.00055334	-3.82381	0.000163976	DOWN
MSTRG.36750	2.69609	5.16864e-07	2.42544	0.00707072	UP
MSTRG.3692	-2.74118	0.0160727	-3.62454	0.0379836	DOWN
MSTRG.37169	1.75808	0.00129303	1.78095	0.0122538	UP
MSTRG.37408	-2.34425	0.00258913	-1.61943	0.0355841	DOWN
MSTRG.38413	-1.72119	0.0184918	-1.71198	0.0132516	DOWN
MSTRG.40022	2.21019	0.0115546	2.87915	0.0329606	UP
MSTRG.40248	1.2328	0.0388481	1.43626	0.0492486	UP
MSTRG.40419	-2.96073	0.0244541	-3.72338	0.0161788	DOWN
MSTRG.40451	-3.50327	0.00475224	-1.9733	0.0153838	DOWN
MSTRG.40935	-2.30665	0.00270059	-3.56248	0.000465533	DOWN
MSTRG.42062	1.25486	0.00284811	1.20868	0.00466601	UP
MSTRG.42638	1.27118	0.00679054	1.37113	0.0317481	UP
MSTRG.43650	-3.18643	0.000259035	-5.14371	5.57365e-06	DOWN
MSTRG.45451	-4.38484	0.000883594	-3.04847	0.00359257	DOWN
MSTRG.46367	4.53137	4.22902e-05	4.66845	0.00018323	UP
MSTRG.46375	-2.83011	0.00896718	-7.13321	0.0176414	DOWN
MSTRG.48581	-1.73828	0.00527375	-2.02391	0.000148771	DOWN
MSTRG.49688	1.10059	0.0235617	2.49296	0.000806837	UP
MSTRG.50112	-2.64537	0.000762462	-1.51938	0.0481385	DOWN
MSTRG.50516	1.97879	1.21818e-05	1.64698	0.0168476	UP
MSTRG.50875	-2.1714	0.00795638	-1.86476	0.0260347	DOWN
MSTRG.51544	-2.52712	0.014084	-4.28661	0.00172276	DOWN
MSTRG.52092	-1.51267	0.00796133	-1.94552	0.00493568	DOWN
MSTRG.52142	-3.45035	0.00521019	-2.56756	0.011498	DOWN
MSTRG.52579	-2.84929	0.00072312	-3.85569	0.000356826	DOWN
MSTRG.53650	-3.06751	0.0177503	-7.04317	3.52726e-07	DOWN
MSTRG.53681	-1.01665	0.0413892	-1.23631	0.00211082	DOWN
MSTRG.54002	1.60619	0.00830304	2.29269	0.00542224	UP
MSTRG.54010	1.88205	0.00196512	1.86092	0.0200751	UP
MSTRG.54087	-2.74805	3.06929e-05	-1.73718	0.00256862	DOWN
MSTRG.54326	2.9221	0.00133326	2.80674	0.000895075	UP
MSTRG.54744	3.72079	0.00233397	5.9057	7.72143e-05	UP
MSTRG.55549	-3.07263	0.00669457	-4.04067	0.0353934	DOWN
MSTRG.55619	1.12709	0.0142147	1.08413	0.0432784	UP
MSTRG.56439	1.30786	0.030704	1.60192	0.0482291	UP
MSTRG.57733	-1.09394	0.0380002	-1.72733	0.0112427	DOWN
MSTRG.58139	-1.50166	0.0020406	-1.52044	0.000141272	DOWN
MSTRG.58772	2.85843	0.0349281	3.94812	1.08348e-05	UP
MSTRG.58773	1.34356	0.0106231	1.33694	0.0169005	UP
MSTRG.59006	-2.6762	0.000512414	-2.80492	0.00196016	DOWN
MSTRG.59144	-1.2709	0.00291478	-1.35853	0.0282715	DOWN
MSTRG.5926	-2.2702	0.045775	-4.06077	0.0069904	DOWN
MSTRG.60619	3.9059	6.33342e-05	4.03509	0.00338577	UP
MSTRG.62475	-2.04495	0.000194031	-3.0409	5.8764e-05	DOWN
MSTRG.63079	-1.90902	0.00237713	-2.14169	0.00925141	DOWN
MSTRG.63739	-1.86566	0.003811	-2.32214	0.0411677	DOWN
MSTRG.64373	-3.47193	0.00012219	-1.8956	0.00498038	DOWN
MSTRG.64628	-2.76887	0.0216488	-4.37297	0.0170185	DOWN
MSTRG.64965	-5.72502	5.4222e-06	-4.41385	0.0295805	DOWN
MSTRG.65817	-1.66091	0.0122885	-1.5143	0.0341387	DOWN
MSTRG.65946	-3.21398	3.8094e-05	-2.35052	0.0117264	DOWN
MSTRG.65978	-1.56205	0.0126731	-2.94093	3.29849e-05	DOWN
MSTRG.66013	-1.71596	0.000850725	-1.81834	0.0371156	DOWN
MSTRG.66487	1.29437	0.00911921	1.52654	0.00404318	UP
MSTRG.66665	-1.19402	0.0185364	-1.166	0.036515	DOWN
MSTRG.66803	-1.87099	0.0166566	-1.6182	0.0299615	DOWN
MSTRG.67022	-1.69939	0.00250406	-1.45403	0.0308559	DOWN
MSTRG.67955	-3.18101	6.95112e-08	-2.16235	0.00643608	DOWN
MSTRG.69753	2.12338	0.00174309	1.33764	0.0079899	UP
MSTRG.71646	-2.63326	0.0366238	-4.21647	0.0178062	DOWN
MSTRG.72042	1.04586	0.0476453	1.44862	0.0198985	UP
MSTRG.7743	-2.2651	0.0218647	-2.35759	0.0224875	DOWN
MSTRG.8343	1.35484	0.0188444	1.55814	0.0343066	UP
MSTRG.8552	-1.07674	0.0294349	-1.40645	0.0117965	DOWN
MSTRG.8798	2.63048	1.19039e-07	1.62474	0.0304745	UP
MSTRG.9043	-3.05585	0.042101	-5.53332	0.00220272	DOWN
NR_003529.3	3.42731	9.85482e-05	5.08604	0.00101421	UP
NR_024237.1	1.31186	0.0325098	1.77428	0.00388289	UP
NR_024355.1	1.95026	0.0345332	3.18952	2.71453e-07	UP
NR_024374.1	1.01202	0.00136685	1.54733	0.000360927	UP
NR_024467.1	-2.74615	0.00172734	-2.79583	0.000126589	DOWN
NR_024470.1	-1.63198	0.0278981	-2.42621	0.033175	DOWN
NR_026761.2	2.1742	0.000696794	1.5317	0.00459104	UP
NR_026779.1	-1.15761	0.00925746	-2.07484	1.39182e-07	DOWN
NR_027122.1	-3.20822	0.000281519	-3.25214	0.000193724	DOWN
NR_027241.2	1.14718	0.031855	1.00591	0.0440189	UP
NR_027646.1	1.51567	0.00014226	1.25786	0.0292751	UP
NR_027921.3	-4.28528	0.000126517	-3.33823	1.48962e-06	DOWN
NR_027922.3	-3.3266	3.26953e-05	-3.38879	4.80808e-07	DOWN
NR_028370.1	1.71189	0.000232498	1.29361	0.0222318	UP
NR_034085.1	1.20402	0.00117207	1.1855	0.0262748	UP
NR_034107.2	2.62421	0.00803105	1.87629	0.0124421	UP
NR_037870.1	-4.59048	8.70807e-08	-2.91079	4.28601e-05	DOWN
NR_038277.1	-1.32019	0.01897	-1.39862	0.00376445	DOWN
NR_038933.1	1.37697	0.0014903	1.52219	0.000260493	UP
NR_040057.1	-1.41093	0.0141254	-1.8116	0.0195162	DOWN
NR_040662.1	1.68903	0.0335542	1.75618	0.0076346	UP
NR_045216.1	1.62322	0.00520826	1.72538	0.0113443	UP
NR_046757.1	-1.41631	0.00091082	-1.10621	0.021524	DOWN
NR_051984.1	3.10252	0.000185124	2.8702	0.00968033	UP
NR_104626.1	-1.39695	0.0217145	-1.89474	2.1797e-05	DOWN
NR_109770.1	1.06645	0.00301517	1.38644	0.0279941	UP
NR_109890.1	-3.55245	0.00161219	-1.90481	0.00291304	DOWN
NR_109974.1	1.40962	0.0340922	3.97743	0.000853716	UP
NR_110151.1	-3.28989	4.80231e-06	-2.34876	0.0263213	DOWN
NR_110176.1	4.63671	0.00100037	1.17288	0.00120971	UP
NR_110186.1	-4.11492	0.003407	-5.03497	0.0188733	DOWN
NR_110457.1	2.56244	0.00157485	2.98557	0.000108827	UP
NR_110626.2	-2.21042	0.011418	-2.64975	0.0321169	DOWN
NR_120450.1	-1.697	0.000266772	-1.71152	0.0328221	DOWN
NR_120546.1	-2.84189	0.0140658	-2.1746	0.0318793	DOWN
NR_120657.1	2.78642	0.0306857	3.50912	0.00367203	UP
NR_121634.1	3.90042	0.00353974	3.91931	0.0104313	UP
NR_125382.1	-2.58193	4.01944e-06	-1.73908	0.0122498	DOWN
NR_125766.1	2.83203	0.0102087	5.28878	0.0143433	UP
NR_125824.1	2.30494	0.0197981	2.53814	0.00548828	UP
TEA-ncRNAs_hg_1	1.25562	0.00149027	1.46663	0.0388235	UP
XLOC_000017	-2.14239	0.00153117	-2.36348	0.0207563	DOWN
XLOC_000527	1.38006	0.00951432	2.62808	0.00100277	UP
XLOC_000529	1.16155	0.00125921	1.80083	0.00219511	UP
XLOC_000554	-1.43118	0.0172207	-1.44289	0.0328431	DOWN
XLOC_000619	2.28157	0.01161	3.44044	0.0247716	UP
XLOC_001087	1.55337	0.00058861	1.52375	0.0101301	UP
XLOC_001385	1.17651	0.00307003	1.61003	0.00917697	UP
XLOC_001479	1.06202	0.00422252	1.83731	1.39377e-05	UP
XLOC_001504	1.34638	0.000257926	1.11074	0.044226	UP
XLOC_001541	-4.02227	0.00307705	-9.19488	1.72077e-07	DOWN
XLOC_001615	1.84535	0.00559453	2.72672	0.0236045	UP
XLOC_001644	1.48593	0.00151561	1.14865	0.0199357	UP
XLOC_001654	1.18712	0.00971237	2.44083	3.38747e-06	UP
XLOC_002290	1.27989	0.000168151	2.55555	1.6634e-07	UP
XLOC_002678	-1.34047	0.00853335	-1.41949	0.0294643	DOWN
XLOC_002813	1.78011	0.0345863	3.77663	0.0004144	UP
XLOC_003119	1.92572	2.14366e-05	1.51986	0.00743452	UP
XLOC_003129	1.66186	0.00203576	1.2996	0.00504191	UP
XLOC_003281	1.46969	6.37804e-06	1.11383	0.0300399	UP
XLOC_003454	1.39725	0.00232186	1.57491	0.00431606	UP
XLOC_004203	-1.18072	0.0297278	-1.152	0.0298523	DOWN
XLOC_004625	1.2242	0.0100483	1.11791	0.0394212	UP
XLOC_004648	1.42731	0.00186526	2.91491	0.000172244	UP
XLOC_004680	1.87155	0.0437869	3.96694	0.00330531	UP
XLOC_004752	-3.0176	8.94651e-06	-1.98256	0.00580205	DOWN
XLOC_008878	1.39333	0.0158423	1.63637	0.0284875	UP
XLOC_009057	-1.96173	0.0369774	-3.53824	0.0106334	DOWN
XLOC_009060	1.2934	0.0193621	1.30875	0.0298686	UP
XLOC_009218	3.29094	0.0123584	5.05076	0.000110372	UP
XLOC_009740	-1.93654	0.000844365	-3.02442	0.0238736	DOWN
XLOC_009859	-2.61871	0.00674641	-3.51613	0.0489523	DOWN
XLOC_009911	-1.39131	0.000980471	-1.18796	0.0151505	DOWN
XLOC_009966	-1.76535	0.00313867	-2.40878	0.0151277	DOWN
XLOC_010192	-2.33698	3.73075e-06	-2.1073	5.01307e-06	DOWN
XLOC_012427	-1.01094	0.00412698	-1.06296	0.00484049	DOWN
XLOC_012620	2.21774	0.000244939	1.82926	0.000976594	UP
XLOC_012737	-2.35422	0.00514479	-2.90619	0.0157197	DOWN
XLOC_012904	-1.21792	0.00827916	-1.40476	0.0365458	DOWN
XLOC_013152	-1.62445	3.82908e-05	-2.72146	3.20292e-06	DOWN
XLOC_013677	1.92147	0.027537	2.55593	0.0224335	UP
XLOC_013956	-5.19585	5.17186e-09	-6.35197	4.13163e-08	DOWN
XLOC_014180	1.90845	8.92663e-07	1.25183	0.023644	UP
XLOC_014472	-1.15469	0.0310704	-1.4778	0.00740564	DOWN
XLOC_016679	2.411	0.00575467	3.13811	0.00832021	UP
XLOC_016740	-1.52921	0.0169345	-2.32158	0.0172979	DOWN
XLOC_017127	1.49805	9.39187e-05	1.98076	0.000378003	UP
XLOC_017366	-1.42537	0.0172318	-1.47308	0.0117365	DOWN
XLOC_017633	1.62874	0.0119682	2.67045	0.00039032	UP
XLOC_017812	-1.06467	0.0274347	-1.76764	0.0479534	DOWN
XLOC_017847	-2.26023	4.75534e-06	-1.38759	0.0321951	DOWN
XLOC_017914	-1.12296	0.000394944	-1.47769	0.0157438	DOWN
XLOC_018020	1.17067	0.0206366	2.20709	2.31658e-05	UP
XLOC_018508	1.97588	0.0196904	1.89311	0.0213684	UP
XLOC_018587	-2.74833	8.78535e-05	-1.90099	0.0085688	DOWN
XLOC_018741	1.09457	0.00966921	1.86838	0.00144067	UP
XLOC_018819	2.14318	3.60192e-05	1.13999	0.0279684	UP
XLOC_019044	-4.13431	9.11853e-06	-3.05082	0.00263846	DOWN
XLOC_021265	1.1944	0.0464327	2.70541	1.24151e-05	UP
XLOC_021273	4.24511	0.000213727	2.67421	0.00285382	UP
XLOC_021559	-1.69858	0.000274243	-1.82116	0.00396779	DOWN
XLOC_021651	-2.24059	7.86413e-06	-1.55194	0.0335829	DOWN
XLOC_022215	2.35685	8.07959e-06	3.41907	2.59097e-08	UP
XLOC_022256	-1.119	0.0171563	-1.20006	0.0126553	DOWN
XLOC_022313	-2.14063	0.00442367	-1.99795	0.000162045	DOWN
XLOC_024003	-1.68538	0.000255951	-2.8075	0.00390242	DOWN
XLOC_024802	1.15408	0.0232376	2.21728	0.00664724	UP
XLOC_024820	1.27563	0.0440892	1.97214	0.00976735	UP
XLOC_024858	-1.02994	0.0118066	-1.17376	0.0428809	DOWN
XLOC_026922	1.4023	0.00300522	1.91766	0.000275676	UP
XLOC_027438	-1.41638	0.0176719	-4.5116	0.0427295	DOWN
XLOC_027600	1.50229	0.0249737	2.30058	0.00410559	UP
XLOC_027831	1.4539	0.000371593	1.03043	0.0383579	UP
XLOC_028122	1.07529	0.0209035	2.55791	0.000103161	UP
XLOC_028180	-1.7361	0.0281032	-4.59875	8.30903e-05	DOWN
XLOC_029575	1.46911	0.0306476	1.00819	0.0438827	UP
XLOC_029843	1.11354	0.0457857	1.02191	0.0497274	UP
XLOC_030182	-1.1079	0.0374773	-1.34	0.0166298	DOWN
XLOC_030502	-2.6879	0.0010312	-2.27151	0.00676599	DOWN
XLOC_030673	1.71351	0.00265657	3.02319	8.20043e-07	UP
XLOC_030769	-1.42666	0.00486389	-1.49173	0.0472924	DOWN
XLOC_030966	1.92482	8.34471e-07	2.04729	0.00094153	UP
XLOC_030994	-1.30798	0.000385405	-1.38078	0.0240747	DOWN
XLOC_032916	1.01575	0.0197655	1.36956	0.0409979	UP
XLOC_033129	-3.34589	6.43604e-07	-1.82969	0.017934	DOWN
XLOC_033133	2.10727	0.00652556	2.44966	0.0209784	UP
XLOC_033513	1.39879	0.0176141	1.68272	0.0109027	UP
XLOC_033939	-1.45015	0.0223775	-2.78439	0.0241196	DOWN
XLOC_034284	-1.86526	0.000825845	-2.96688	3.07757e-05	DOWN
XLOC_034729	1.60806	0.000781781	1.92855	0.0134337	UP
XLOC_034767	-1.00078	0.0297615	-1.47596	0.0326876	DOWN
XLOC_034853	-1.97492	0.00170954	-1.60161	0.0133073	DOWN
XLOC_034854	-1.90122	0.0049347	-2.85616	0.00124381	DOWN
XLOC_036056	-1.40308	0.000476056	-1.48873	0.00361965	DOWN
XLOC_036057	-2.42673	0.000160565	-2.99874	2.30311e-06	DOWN
XLOC_036069	-1.17248	0.000100848	-1.01621	0.0335261	DOWN
XLOC_036563	-1.74039	0.000347459	-1.30036	0.0406374	DOWN
XLOC_036890	-2.73285	0.0123286	-3.42348	0.00045937	DOWN
XLOC_037966	-4.40911	0.000134997	-3.03938	0.00517974	DOWN
XLOC_038119	1.48582	0.00381594	1.99146	0.000207183	UP
XLOC_038359	-1.6071	0.00463274	-1.05472	0.0097246	DOWN
XLOC_038437	2.57654	0.00128601	3.58223	3.84008e-06	UP
XLOC_038591	-2.17909	0.00548642	-1.4688	0.0407151	DOWN
XLOC_038712	1.6117	0.00659098	2.22136	2.95233e-06	UP
XLOC_038919	-1.40454	0.0406687	-1.33502	0.0410867	DOWN
XLOC_039578	-1.2289	0.00902225	-1.11127	0.0437698	DOWN
XLOC_039591	2.13001	0.00223564	2.08341	0.00475439	UP
XLOC_039613	-1.9284	0.00139956	-2.03254	0.00651416	DOWN
XLOC_039641	1.92065	1.24011e-06	2.38354	0.000278686	UP
XLOC_039804	-1.89485	0.0255787	-3.78163	0.00209076	DOWN
XLOC_039853	-1.41618	0.00202099	-1.92223	0.0330714	DOWN
XLOC_040022	1.55317	0.0029577	2.40154	3.16482e-05	UP
XLOC_040093	1.49398	6.00182e-06	1.2423	0.00245247	UP
XLOC_040241	2.93389	0.000941897	2.07761	0.0306152	UP
XLOC_041361	-2.1524	0.0216079	-2.71154	0.0113123	DOWN
XLOC_041367	-2.07624	0.0261261	-3.74975	2.05752e-05	DOWN
XLOC_041369	-2.62219	0.0329259	-3.51021	0.00230953	DOWN
XLOC_041947	1.05889	0.00230002	1.09102	0.0140455	UP
XLOC_042161	-3.34605	0.0273436	-5.04102	0.0164507	DOWN
XLOC_042503	1.25283	0.00730502	1.38711	0.0292788	UP
XLOC_042520	-1.89963	5.5016e-05	-1.2776	0.0188309	DOWN
XLOC_043318	-2.37923	0.00339256	-2.61921	0.00042866	DOWN
XLOC_044086	-1.38713	0.013289	-2.776	0.0017822	DOWN
XLOC_044132	-3.50818	0.000245001	-2.78619	0.0022808	DOWN
XLOC_044133	-1.9428	6.86242e-06	-1.61098	0.00872439	DOWN
XLOC_044262	-1.98789	0.00393166	-2.30901	0.0153978	DOWN
XLOC_044840	2.07405	0.0255797	3.41659	0.00447954	UP
XLOC_044972	-1.82539	0.0132271	-2.46551	0.00995662	DOWN
XLOC_048870	3.26817	0.00158842	3.6962	0.000637774	UP
XLOC_048996	1.57813	9.05066e-06	1.13475	0.0149822	UP
XLOC_049053	-1.30643	0.00242648	-2.77041	0.00669947	DOWN
XLOC_049054	-3.41792	3.32087e-08	-2.89585	8.98589e-05	DOWN
XLOC_049066	1.27241	0.0426846	2.14832	0.0053526	UP
XLOC_049163	-5.20709	0.000103499	-6.37534	0.000169235	DOWN
XLOC_050871	1.40632	0.000649671	1.18194	0.0110259	UP
XLOC_050892	1.30225	0.010763	1.01234	0.0385976	UP
XLOC_051626	-2.07968	0.0309353	-3.26846	0.036929	DOWN
XLOC_052550	1.06032	4.95399e-06	1.21119	0.000179253	UP
XLOC_052830	-1.33683	0.00262982	-1.1047	0.0465709	DOWN
XLOC_052893	1.16454	0.047776	1.75809	0.0346122	UP
XLOC_053152	-1.72878	0.032836	-1.60355	0.0180794	DOWN
XLOC_055334	1.6873	0.0208209	1.00756	0.0338825	UP
XLOC_055353	-1.62708	0.0100503	-1.81454	0.00581033	DOWN
XLOC_055430	1.3468	0.0158977	2.14515	0.00437098	UP
XLOC_055470	-2.13269	0.00700142	-1.38399	0.0387264	DOWN
XLOC_056227	-2.32813	1.49489e-08	-1.46506	0.0305864	DOWN
XLOC_056259	1.05517	0.0403464	1.46124	0.0135366	UP
XLOC_056268	1.08849	0.00770183	1.58931	0.000907013	UP
XLOC_056637	1.66987	0.032025	2.08641	0.0042717	UP
XLOC_059754	-3.1222	0.00303274	-1.97215	0.033937	DOWN
XLOC_060125	1.08242	0.0202981	1.34778	0.00178926	UP
XLOC_060388	3.16252	0.00129735	3.44296	0.00440146	UP
XLOC_060576	-1.54959	0.000673275	-1.49904	0.0483637	DOWN
XLOC_060731	1.52632	0.000717677	1.08994	0.0246735	UP
XLOC_060853	2.58139	8.01607e-05	2.08874	0.00194726	UP
XLOC_060966	-2.177	0.000224104	-2.31159	2.47934e-06	DOWN
XLOC_061161	-1.26318	0.000755252	-1.49259	0.0133008	DOWN
XLOC_061318	1.05893	0.0227862	1.00714	0.0235812	UP
XLOC_062051	1.03857	0.0148423	1.49822	0.00942124	UP
XLOC_064631	-1.66327	0.0492845	-1.68109	0.0121161	DOWN
XLOC_064912	1.27726	0.0145637	1.95118	0.002222	UP
XLOC_064993	-1.15075	0.0466396	-3.5226	0.0413902	DOWN
XLOC_065559	-3.65417	0.000752403	-5.42317	8.8033e-05	DOWN
XLOC_065724	2.33128	0.018222	1.97886	0.027031	UP
XLOC_065791	1.33775	0.0454658	4.4228	6.39899e-08	UP
XLOC_066138	-2.66641	0.0178801	-3.7884	0.00972664	DOWN
XLOC_066198	-1.03016	0.00354666	-2.19465	0.0193843	DOWN
XLOC_066309	1.12347	3.0206e-05	1.33761	0.00495348	UP
XLOC_066427	2.41613	0.00720026	4.35631	0.0252818	UP
XLOC_067146	-2.78165	0.00703669	-3.49308	0.00159926	DOWN
XLOC_069857	1.41241	0.0031663	1.72579	5.97975e-05	UP
XLOC_069949	-2.92632	7.5364e-05	-2.47881	0.00269212	DOWN
XLOC_069950	-2.87021	1.24626e-06	-3.08319	0.00260805	DOWN
XLOC_069955	1.38241	0.0040026	1.49223	0.00122738	UP
XLOC_070158	1.21122	0.00753937	1.02239	0.0322532	UP
XLOC_070198	-1.38544	0.029904	-3.27054	0.00253247	DOWN
XLOC_070200	-3.12629	2.01509e-06	-2.30302	0.0131878	DOWN
XLOC_070398	1.61415	0.0385489	4.86763	0.000197701	UP
XLOC_070683	-2.31964	0.000341305	-2.74324	0.00103369	DOWN
XLOC_070821	-1.99642	0.0013546	-1.70634	0.0322098	DOWN
XLOC_070891	-4.35996	3.035e-05	-3.33763	0.019504	DOWN
XLOC_070916	-3.6998	1.12965e-07	-6.4596	1.94662e-06	DOWN
XLOC_071299	1.30273	3.55757e-05	1.26305	0.00559006	UP
XLOC_072016	-1.86855	0.000955764	-1.81462	0.00523699	DOWN
XLOC_074848	1.63317	0.0379465	3.06943	0.0125378	UP
XLOC_074961	-1.75411	0.0154225	-3.63578	0.000153625	DOWN
XLOC_075002	-2.1499	0.00398747	-2.5187	0.0297021	DOWN
XLOC_075219	-1.54954	0.0169168	-1.05035	0.0123933	DOWN
XLOC_075220	-1.02624	0.0469985	-1.94382	0.0039323	DOWN
XLOC_075967	1.13386	0.0202211	1.91978	0.00252827	UP
XLOC_076176	1.55593	0.022892	3.06394	0.0295903	UP
XLOC_076260	2.03659	1.23292e-06	1.14105	0.00571911	UP
XLOC_076295	-2.06522	0.00195573	-1.41786	0.00556305	DOWN
XLOC_077300	-2.05434	0.00841674	-3.72432	0.00217979	DOWN
XLOC_079798	-2.64965	0.0162094	-4.17381	0.0313615	DOWN
XLOC_080034	1.04011	0.0079357	1.56121	0.00149693	UP
XLOC_080426	-2.70848	0.0378522	-3.61639	0.0059504	DOWN
XLOC_080923	1.62722	7.38199e-06	1.05869	0.0431296	UP
XLOC_083792	2.02925	0.0427386	4.01764	0.0047281	UP
XLOC_083801	1.88877	0.0200202	3.44676	0.00353901	UP
XLOC_084123	2.62383	0.0170601	2.87243	0.0136343	UP
XLOC_084167	1.57682	3.56361e-05	1.93297	0.00488966	UP
XLOC_084377	-2.39253	2.646e-06	-1.89808	0.0151829	DOWN
XLOC_084395	-1.5332	0.00803293	-2.29167	0.000103393	DOWN
XLOC_084789	1.71414	0.00103564	2.0061	0.00570069	UP
XLOC_085531	3.05887	0.00137398	5.51817	0.000167073	UP
XLOC_085813	-2.09414	0.00912487	-2.48444	0.00883495	DOWN
XLOC_087887	1.50003	0.0202082	2.23852	0.000238284	UP
XLOC_088414	1.34293	0.0297322	3.43825	0.00682143	UP
XLOC_088967	-1.46866	0.0163553	-1.99	0.0485362	DOWN
XR_241261.2	2.29121	0.00798343	2.27786	0.0217861	UP
XR_241634.1	-1.61392	0.00193636	-1.54725	0.023578	DOWN
XR_243795.2	-4.01737	0.000171746	-3.16173	2.42318e-07	DOWN
XR_243871.2	-1.78115	0.0033137	-4.75306	0.00278842	DOWN
XR_244184.2	2.23027	0.000837357	3.35479	2.31162e-05	UP
XR_244188.2	-2.46668	0.0206935	-2.15682	0.0025358	DOWN
XR_427525.2	-2.3105	0.00964988	-2.3503	0.00516504	DOWN
XR_427526.2	-2.3002	0.0109464	-3.04297	0.00544992	DOWN
XR_428271.2	-1.46141	0.0095132	-1.96487	0.0170692	DOWN
XR_429405.2	-1.29762	0.00424387	-1.36759	0.00356717	DOWN
XR_430037.2	-2.78846	0.00130812	-2.15048	0.00666666	DOWN
XR_430330.1	-1.3842	0.0229625	-1.63215	0.0309506	DOWN
XR_922130.1	-2.00423	0.0207314	-1.92329	0.0435016	DOWN
XR_922175.1	1.55478	0.0136872	1.90449	0.00585337	UP
XR_922361.1	1.37173	0.0274959	1.76543	0.00121778	UP
XR_922782.1	-5.89533	3.83316e-05	-9.02572	0.000217781	DOWN
XR_922783.1	-4.93102	0.00442604	-6.72138	0.00486111	DOWN
XR_922812.1	-2.73138	0.0311635	-4.69287	0.030188	DOWN
XR_923181.1	-2.33391	0.0118518	-4.00857	0.0124547	DOWN
XR_923253.1	1.15023	0.00456515	1.30656	0.02516	UP
XR_923294.1	-3.97192	0.0179318	-6.05874	0.0440532	DOWN
XR_923295.1	-3.60506	0.00580735	-6.43136	0.0061468	DOWN
XR_923333.1	-1.01498	0.0362872	-4.04191	0.0103523	DOWN
XR_923907.1	-1.60026	0.000178711	-1.55226	0.0303142	DOWN
XR_924343.1	-2.11405	4.81427e-07	-1.5325	0.0288423	DOWN
XR_924344.1	-1.81515	0.00134269	-1.77124	0.00334689	DOWN
XR_924737.1	-1.20096	0.0211297	-2.7481	0.0376065	DOWN
XR_924835.1	1.19785	0.00414173	3.60329	0.0231109	UP
XR_924888.1	1.80778	0.000106385	1.407	0.00884282	UP
XR_925483.1	-1.581	0.0118303	-1.5725	0.00300365	DOWN
XR_925739.1	2.48935	0.0359719	3.65474	0.00337606	UP
XR_925971.1	1.6154	0.0130136	1.79978	0.0338	UP
XR_925976.1	1.21273	0.0189333	2.89554	1.0308e-07	UP
XR_925979.1	1.50604	0.00151559	1.78117	0.00815451	UP
XR_926401.1	-6.105	6.78292e-05	-7.5417	0.00233043	DOWN
XR_926427.1	-1.69968	0.0142285	-3.37071	0.0169301	DOWN
XR_927056.1	-1.52837	2.53973e-05	-1.73498	0.00545703	DOWN
XR_927125.1	1.28911	0.00180931	1.27043	0.000362711	UP
XR_927143.1	1.61285	0.0128567	2.59249	0.00961565	UP
XR_927751.1	1.52543	0.043104	2.68248	0.0333556	UP
XR_927808.1	-2.71545	0.000257031	-2.20941	0.0101141	DOWN
XR_927814.1	2.3151	0.0039931	3.65297	0.00111352	UP
XR_928185.1	-2.85648	0.00719639	-1.88467	0.0235558	DOWN
XR_929407.1	1.53891	0.0388289	1.37139	0.0430051	UP
XR_929503.1	-1.51548	0.00915904	-2.25154	0.0144602	DOWN
XR_929506.1	-2.29064	0.024749	-3.11135	0.00450969	DOWN
XR_929594.1	3.5521	0.00103369	4.3031	0.000209595	UP
XR_929954.1	1.68351	0.00457479	1.53351	0.0318692	UP
XR_930078.1	2.19387	0.00388818	3.31953	0.00116213	UP
XR_930238.1	-3.14619	0.0309184	-3.29538	0.0336866	DOWN
XR_930342.1	3.41268	0.0103946	3.35341	0.0437871	UP
XR_930378.1	1.04791	0.00116712	1.68416	0.00156927	UP
XR_930458.1	-2.61022	0.00262127	-2.35717	0.0418655	DOWN
XR_931033.1	-1.24001	0.00360211	-1.25666	0.0237705	DOWN
XR_931377.1	-1.43612	0.00805535	-1.68487	0.0102013	DOWN
XR_931533.1	2.3967	0.00116962	1.75755	0.0105519	UP
XR_931714.1	-2.10371	0.009961	-2.37398	0.0148277	DOWN
XR_932255.1	-1.98319	0.00854086	-4.2541	0.048325	DOWN
XR_932370.1	1.51142	0.0418688	1.61275	0.0394538	UP
XR_933007.1	1.03101	0.0444418	2.10104	0.00704176	UP
XR_934170.1	-2.91669	0.000390765	-4.46703	0.00710109	DOWN
XR_934194.1	1.81086	0.0326262	2.0165	0.00777726	UP
XR_934781.1	1.12812	0.0418252	2.3047	0.0382983	UP
XR_934913.1	-1.44082	0.00843887	-1.87632	0.015168	DOWN
XR_935114.1	-2.3781	0.00120817	-3.18397	0.0249859	DOWN
XR_935574.1	-2.00083	0.0343718	-5.19549	0.000129716	DOWN
XR_935972.1	-3.00921	0.00694877	-2.09177	0.0190804	DOWN
XR_936108.1	-2.27669	0.0283066	-3.026	0.0177959	DOWN
XR_936966.1	1.14544	0.00277936	1.29431	0.0404933	UP
XR_936982.1	2.05018	0.0111564	1.28175	0.0483004	UP
XR_937403.1	1.50543	0.000761554	1.8319	0.0496438	UP
XR_937694.1	2.2401	0.0277279	3.48746	0.0102084	UP
XR_937773.1	2.53939	0.0408578	4.52746	0.0427708	UP
XR_937803.1	-2.45817	0.0442966	-2.39366	0.0213226	DOWN
XR_938017.1	1.17127	0.00431831	1.44719	0.00265333	UP
XR_938226.1	1.42013	0.000211783	1.09055	0.0324409	UP
XR_938359.1	-1.88947	0.000546698	-1.36413	0.00345821	DOWN
XR_938959.1	-2.64535	3.5509e-11	-1.53073	0.00693683	DOWN
XR_938983.1	2.42482	0.0114649	3.33374	0.00655962	UP
XR_939201.1	-2.46202	0.0250975	-2.82751	0.0448537	DOWN
XR_939252.1	-2.23467	0.00133398	-3.00059	0.0326816	DOWN
XR_940023.1	-1.55175	0.0120675	-1.96144	0.0173725	DOWN
XR_940310.1	1.28959	0.0439121	2.07686	0.000776652	UP
XR_940325.1	-2.97982	0.0126999	-4.17158	0.00196363	DOWN
XR_941739.1	2.37453	5.82543e-05	2.81455	0.0119732	UP
XR_941740.1	2.98081	4.72022e-05	2.11826	0.0380073	UP
XR_941855.1	-1.4858	0.00845518	-1.72369	0.00112023	DOWN
XR_942842.1	-2.52712	0.00266624	-3.3355	0.0214708	DOWN
XR_943233.1	-4.00379	2.02999e-05	-3.15058	0.00279268	DOWN
XR_943278.1	-4.81624	0.00391409	-8.90531	3.2737e-09	DOWN
XR_943279.1	-4.51176	2.13905e-05	-5.99001	2.31636e-05	DOWN
XR_943625.1	-1.06722	0.0371987	-1.57657	0.0188115	DOWN
XR_943626.1	1.40024	0.0299085	3.3	0.00026564	UP
XR_945277.1	-2.48634	0.00031059	-4.06332	0.0483231	DOWN
XR_946031.1	-1.29896	0.0249835	-2.68805	0.000645484	DOWN
XR_946320.1	-3.71479	0.0025666	-3.44382	0.0399408	DOWN
XR_946342.1	-2.22151	0.00967669	-3.56433	0.00576244	DOWN
XR_947470.1	1.29825	0.0264539	1.4795	0.00168599	UP
XR_947953.1	-1.04695	0.00129103	-1.14833	0.0416895	DOWN
XR_948021.1	-1.59147	0.0168176	-2.54286	0.00115122	DOWN
XR_948026.1	-3.84388	1.02633e-06	-2.36687	0.00669889	DOWN
XR_948028.1	-2.0153	0.00576745	-1.27759	0.0116059	DOWN
XR_948042.1	-4.57978	0.00723438	-6.12488	0.000507454	DOWN
XR_948470.1	-3.0844	0.00143158	-3.18168	0.0115244	DOWN
XR_948472.1	-3.81883	0.000516475	-5.49473	0.0093785	DOWN
XR_948688.1	-1.31604	0.00569836	-1.0842	0.0145502	DOWN
XR_948697.1	-3.33689	0.000246578	-3.04924	0.00471833	DOWN
XR_949217.1	1.67115	1.54483e-05	1.48426	0.0116172	UP
XR_949245.1	1.43855	6.66726e-07	2.72419	0.000112007	UP
XR_950155.1	1.20583	0.0163068	1.35929	0.045315	UP
XR_950287.1	-1.5608	0.0166122	-1.29858	0.0109918	DOWN
XR_951104.1	2.53939	0.0408578	4.52746	0.0427708	UP

## Sheet: Supplementary Table3
Supplemental Table 3. The list of tumorigenesis-related (TR-) coding genes.
Gene	log2FoldChange.in.GSE206224	Pvalue.in.GSE206224	log2FoldChange.in.GSE87410	Pvalue.in.GSE87410	Change
ABCA10	-1.08007	0.026473	-1.75619	0.0259121	DOWN
ABCA8	-2.41984	0.000153287	-2.0425	0.0219435	DOWN
ABCC9	-3.1092	0.000188682	-3.80556	7.46387e-05	DOWN
ABCD2	-1.19099	0.0205085	-1.70004	0.0201733	DOWN
ABI3BP	-2.51966	1.09116e-09	-1.69383	0.00121917	DOWN
ABLIM1	-1.07219	0.0166315	-1.37168	0.012528	DOWN
AC007192.4	2.20873	0.0305165	6.28397	0.000393813	UP
ACKR1	-2.63597	0.000171192	-2.92318	8.18683e-07	DOWN
ACOX2	-2.28506	0.000370339	-1.62425	0.0290641	DOWN
ACTA2	-1.7852	0.0024716	-2.7783	0.000774179	DOWN
ACTL6A	1.16575	0.0055758	1.04313	0.00586393	UP
ACVR1C	2.32492	0.000298554	2.51061	6.83596e-05	UP
ADAM12	1.35337	0.0181634	1.82698	0.0127456	UP
ADAM8	1.6415	0.000532837	1.12528	0.0480662	UP
ADAMDEC1	2.35044	5.7969e-05	3.85918	4.85168e-07	UP
ADAMTS1	-1.54145	0.00557127	-1.32685	0.048939	DOWN
ADAMTS5	-1.89077	0.000281158	-1.87615	0.0021679	DOWN
ADAMTS8	-1.53769	0.00776002	-2.19098	0.0494865	DOWN
ADAMTS9	-2.4648	7.21323e-08	-1.6383	0.00192709	DOWN
ADAMTSL1	-2.30134	2.34731e-05	-2.63054	0.00309168	DOWN
ADCY4	-1.42402	5.53224e-05	-1.32191	0.00270279	DOWN
ADCYAP1	-1.80157	0.047643	-2.61463	0.000501211	DOWN
ADGRB3	-3.2914	9.89705e-05	-1.94706	0.0446439	DOWN
ADGRL3	-3.24008	4.8947e-08	-2.54642	0.000946911	DOWN
ADGRL4	-1.31587	0.00151319	-1.52179	1.31523e-06	DOWN
ADH1B	-1.5789	0.0017644	-5.64503	1.86458e-08	DOWN
AGMAT	1.02672	0.00117396	1.2531	0.00513889	UP
AGXT	-1.03987	0.00686158	-1.68761	0.0381206	DOWN
AIF1L	-1.81643	0.00102902	-2.64815	0.000112317	DOWN
AKR7A3	1.10081	0.0277311	1.08633	0.0470585	UP
ALOX12	-3.94998	0.000347725	-6.45449	2.91039e-08	DOWN
ALOX15B	-1.73561	0.0322331	-2.39396	0.0231606	DOWN
AMACR	-1.17945	0.00661	-1.28783	0.0308563	DOWN
AMTN	5.49085	0.000202428	5.30115	8.08908e-06	UP
ANGPTL1	-1.28418	0.000641248	-5.21451	2.42332e-09	DOWN
ANK2	-3.08536	9.4895e-08	-1.77096	0.00425951	DOWN
ANKRD31	-3.44348	0.00030474	-3.60053	3.79857e-05	DOWN
ANKRD34B	2.08393	0.0302654	4.67278	4.44856e-05	UP
ANKRD35	-1.77858	0.000521208	-1.78087	0.00929315	DOWN
ANLN	1.17733	0.0133861	1.73694	0.0197187	UP
ANO3	-2.22354	0.000246079	-1.77873	0.0404445	DOWN
ANXA1	-1.57637	0.0136794	-2.46455	0.00633048	DOWN
AOC3	-2.25142	1.03111e-05	-2.85146	3.05325e-05	DOWN
AOX1	-2.40667	0.000312238	-1.89384	0.00630004	DOWN
APBA1	-1.06073	0.00378947	-1.25164	0.0281643	DOWN
APOC1	1.5986	0.0342315	4.3061	6.755e-11	UP
APOD	-2.64422	0.00216727	-2.21399	0.0157605	DOWN
AQP1	-1.38571	0.0299214	-1.99397	0.00823021	DOWN
ARC	-1.91376	0.0106721	-3.3601	0.000616344	DOWN
ARG1	-2.14315	0.000611565	-1.7379	0.0373371	DOWN
ARHGAP11A	1.22656	0.0053332	1.6786	0.0107903	UP
ARHGAP27	-1.32297	0.00165104	-1.13279	0.0409545	DOWN
ARHGAP6	-1.45319	0.017289	-2.05298	0.00693841	DOWN
ARHGEF15	-1.62024	9.20614e-05	-1.16867	0.00275146	DOWN
ARHGEF25	-1.44202	0.0026578	-1.60497	0.0129899	DOWN
ART4	-1.47537	9.74883e-05	-1.93769	0.000120221	DOWN
ARTN	2.17807	0.000892199	1.77841	0.0054752	UP
ASF1B	1.41414	0.00392781	2.78114	6.09853e-05	UP
ASPG	-1.44544	0.0044611	-1.57948	0.0262454	DOWN
ATAD2	1.21969	0.00359589	1.64278	0.000108148	UP
ATG9B	-2.07426	0.000933283	-2.26373	0.018273	DOWN
ATP13A4	-1.56163	0.0309754	-2.86959	0.000902044	DOWN
ATP2B4	-2.40228	0.000109686	-2.0948	0.00736958	DOWN
AURKA	1.63202	1.36793e-05	2.3088	0.000874663	UP
AURKB	1.27336	0.0030561	2.21378	0.00169994	UP
B3GNT8	-1.36639	0.0145236	-2.09523	0.00969114	DOWN
BATF2	1.3043	0.00823875	2.25602	3.80876e-07	UP
BCO2	-2.03154	4.52698e-05	-2.251	0.000134651	DOWN
BIRC5	1.24902	0.00626994	1.91366	0.009907	UP
BLM	1.55348	5.13377e-05	1.60565	0.00111915	UP
BMX	-1.40105	0.00470485	-2.37155	2.41511e-05	DOWN
BNC2	-2.37976	3.82685e-06	-2.05807	0.00304619	DOWN
BNIPL	-1.60291	0.0124866	-2.20941	0.0227873	DOWN
BOC	-2.04256	0.000232629	-1.9301	0.000687908	DOWN
BST2	1.16218	0.015872	1.16819	0.0145926	UP
C11orf91	-2.44824	0.000174478	-1.94432	0.0133033	DOWN
C12orf75	1.03952	0.0467156	1.14065	0.0270458	UP
C1GALT1C1L	-1.80531	0.010101	-1.61039	0.0480035	DOWN
C1orf53	1.23871	0.00351563	1.49739	0.021236	UP
C1orf74	1.61297	0.00688298	1.29438	0.0210484	UP
C1QB	1.55787	0.0178272	2.23831	0.000960178	UP
C1QC	1.04346	0.00700277	1.73245	0.00144223	UP
C1QTNF1	-1.01785	0.00419784	-1.12865	1.97252e-05	DOWN
C2CD4D	1.19121	0.0229532	2.06412	0.000319996	UP
C4orf3	-1.13367	0.00761697	-1.06263	0.000178228	DOWN
C7	-5.22803	2.10728e-10	-4.37308	0.000321532	DOWN
C8orf88	-2.507	1.70731e-06	-1.80396	0.0139198	DOWN
CA3	-1.47411	0.0176302	-1.46829	0.0220313	DOWN
CA9	2.70748	0.000708742	4.21939	4.61827e-06	UP
CAB39L	-2.23201	1.45169e-06	-2.00358	3.13909e-05	DOWN
CABLES1	-1.22575	0.0298248	-1.97364	0.000414276	DOWN
CACNA1E	2.47036	0.00752488	2.11638	0.0159462	UP
CACNA1H	-2.1671	0.000939071	-2.12088	0.0182073	DOWN
CADM3	-4.24459	4.56791e-10	-2.86261	0.000159701	DOWN
CALCRL	-1.08515	0.00704681	-1.58953	0.00143971	DOWN
CALHM6	1.83591	1.04768e-07	2.07862	1.55809e-06	UP
CAV1	-1.18002	0.00716651	-1.12115	0.00497545	DOWN
CAVIN2	-2.04258	0.00186343	-2.65071	2.03394e-05	DOWN
CBX2	1.65007	0.00361409	1.5527	0.0109028	UP
CCDC188	-2.62149	0.0408639	-1.95883	0.0152921	DOWN
CCDC60	2.07735	0.0120946	3.11132	0.000481266	UP
CCDC87	1.50835	0.015673	1.71333	0.0202531	UP
CCL14	-5.14108	1.26044e-07	-3.05553	4.82908e-05	DOWN
CCL20	2.74842	2.94432e-05	3.26719	4.11027e-06	UP
CCL21	-1.87878	0.0262142	-1.76138	0.0194578	DOWN
CCM2L	-1.90329	4.0723e-05	-1.39839	0.0117719	DOWN
CCNB1	1.30846	0.0046613	2.12476	0.000685468	UP
CCNB2	1.08881	0.00786987	1.96094	0.00210623	UP
CCND1	-1.20087	0.0453019	-1.7985	0.0224099	DOWN
CCNE1	1.49811	4.86326e-05	2.33084	0.000215275	UP
CCNG2	-1.0006	0.00353509	-1.36703	0.00252429	DOWN
CCNO	2.05696	0.000116369	1.80646	0.00166261	UP
CCR8	2.5022	0.00376525	2.55727	0.00839889	UP
CD274	1.27241	0.00291359	1.41886	0.00521027	UP
CD300LF	1.04324	0.0240375	2.15825	0.00135783	UP
CD300LG	-2.86987	4.97717e-06	-1.50648	0.0377483	DOWN
CD80	1.20558	0.00350351	2.00142	0.013925	UP
CDC20	1.46281	0.00285257	2.20078	0.00170245	UP
CDC6	1.65243	0.000395278	1.95114	0.00471253	UP
CDCA2	1.32842	0.0111313	2.25249	0.000921113	UP
CDCA5	1.37313	0.00199957	2.22502	0.000954479	UP
CDCA7	1.16111	0.00189733	1.57029	0.000938826	UP
CDCA8	1.20148	0.00259726	2.34748	0.000430321	UP
CDH18	-1.35328	0.00430716	-1.69442	0.019939	DOWN
CDH3	1.56798	0.000803344	2.4095	5.7791e-05	UP
CDK1	1.3472	0.0147553	1.78314	0.00322301	UP
CDK2AP2	1.26071	0.000153641	1.30835	0.000968365	UP
CDKN3	1.41273	0.00409493	1.53629	0.00998494	UP
CEACAM7	-2.26556	0.0334786	-4.23734	0.00107134	DOWN
CELSR3	1.49327	0.0268119	3.42642	3.56844e-07	UP
CENPA	1.38545	0.00517519	2.154	0.00117396	UP
CENPF	1.06986	0.0203591	2.6119	2.46144e-05	UP
CENPH	1.00622	0.00276298	1.63922	0.0022254	UP
CENPN	1.23736	0.000635148	1.64421	0.00235925	UP
CENPW	1.6641	0.0395109	1.99627	0.00121431	UP
CGAS	1.29191	0.000233334	1.35295	4.84812e-05	UP
CHAF1B	1.42983	0.000152256	1.51862	8.59742e-05	UP
CHEK1	1.19399	0.0111711	2.37122	0.00696892	UP
CHRDL1	-3.41774	9.60468e-08	-3.22669	0.00914602	DOWN
CHRDL2	-1.87157	0.0103475	-4.04298	0.000393904	DOWN
CHRNA5	1.09734	0.0191927	1.09932	0.000542999	UP
CIDEA	-5.05295	3.78686e-05	-7.14314	7.3732e-05	DOWN
CKS1B	1.25789	1.25027e-05	1.48244	8.56652e-05	UP
CKS2	1.38276	0.000337225	1.74188	0.00527823	UP
CLDN5	-1.00596	0.0362821	-1.43391	0.00670005	DOWN
CLEC11A	-1.63351	0.000965657	-1.13961	0.0266186	DOWN
CLEC1A	-1.23601	0.000456295	-1.36167	0.000226294	DOWN
CLEC3B	-3.06895	3.3969e-08	-1.52282	0.0275285	DOWN
CLIC3	-2.01462	0.0137111	-5.55244	0.00450694	DOWN
CLSPN	1.03291	0.0243961	2.80151	6.45432e-05	UP
CNFN	-3.4187	0.00293916	-6.05564	4.36813e-06	DOWN
CNIH2	1.09441	0.0250253	1.64075	0.0224705	UP
CNKSR3	-1.09272	8.49623e-05	-1.28573	0.000125202	DOWN
CNN1	-2.76849	0.00072947	-3.97446	0.000439855	DOWN
CNRIP1	-1.45796	0.00424689	-1.23647	0.0399437	DOWN
COL11A1	1.40855	0.0263622	3.60241	0.000513257	UP
COL14A1	-3.12299	5.3527e-07	-2.31599	0.000116673	DOWN
COL1A2	-1.39001	0.0179629	-2.32553	0.00027492	DOWN
COL6A2	-1.64326	0.000615306	-1.37386	0.012248	DOWN
COL9A2	2.21905	1.92786e-05	2.09425	0.000242818	UP
COX7A1	-1.72615	0.000101188	-1.29403	0.00866995	DOWN
CPQ	-1.25185	0.000164105	-1.10709	0.00831656	DOWN
CPXM1	-1.42376	0.0122253	-1.15025	0.00613715	DOWN
CPXM2	-1.46788	0.000699039	-1.76634	0.000132578	DOWN
CRABP2	-2.07402	0.00506957	-2.04672	0.023106	DOWN
CRCT1	-3.58388	0.00596384	-6.40743	0.00571522	DOWN
CREG2	-1.36488	0.00397428	-2.7064	0.0137156	DOWN
CRHBP	-1.37682	0.00962153	-2.22748	0.0009186	DOWN
CRISP2	-2.51741	0.0386195	-4.25558	0.0006379	DOWN
CRISP3	-5.79069	5.56945e-05	-5.31392	0.00133765	DOWN
CRNN	-3.96582	0.00363612	-9.18726	2.64504e-07	DOWN
CRYAB	-2.43235	0.00153407	-2.09136	0.000106499	DOWN
CSTA	-2.30618	0.00636497	-3.50203	0.0062554	DOWN
CTD-2527I21.16	1.82772	0.0378388	2.44173	0.00016783	UP
CTSS	1.02794	0.00116861	1.15779	0.0228419	UP
CTTNBP2	-1.80901	0.00305582	-2.31472	0.000936107	DOWN
CXCL12	-2.99292	2.15327e-06	-2.24337	8.93863e-06	DOWN
CXCL13	2.39613	0.010068	2.70702	0.0105638	UP
CXCR2	-2.21443	0.000384315	-3.01464	0.00181304	DOWN
CYP27B1	1.51056	0.00349989	2.02131	0.00319918	UP
CYP2C18	-1.51057	0.0285882	-2.18156	0.0455511	DOWN
CYP2F1	-4.13814	1.49639e-08	-3.18969	0.000471393	DOWN
CYP4F22	-4.21894	0.000377588	-6.95635	2.80768e-08	DOWN
CYTL1	-2.38532	0.000527044	-1.5513	0.0336265	DOWN
CYYR1	-1.43331	0.00263022	-1.46096	0.00139553	DOWN
DAG1	1.40278	0.00134325	1.17051	0.00438644	UP
DBF4	1.07728	0.00122965	1.2561	0.00415296	UP
DCHS1	-1.8003	6.17267e-06	-1.44252	0.0207116	DOWN
DCLK1	-1.32	0.0477983	-1.4524	0.00390429	DOWN
DCN	-2.66403	6.09103e-07	-1.68404	0.00454436	DOWN
DCUN1D3	-1.26145	0.000808865	-1.12191	5.07783e-05	DOWN
DDAH2	-2.20933	0.0115646	-1.23578	0.00210758	DOWN
DDIAS	1.61821	1.42666e-05	1.18652	0.0144348	UP
DDR2	-1.59286	0.00149985	-1.11256	0.0198843	DOWN
DEPDC1	1.10765	0.0255189	2.11213	0.00273683	UP
DEPDC1B	1.23763	0.00521228	1.53802	0.0163568	UP
DES	-6.02241	7.81887e-08	-3.65192	0.00302642	DOWN
DHFR	1.11408	0.0151054	1.61461	0.000174893	UP
DHRS9	-2.24053	0.00252929	-4.4512	2.98828e-06	DOWN
DIAPH3	1.05729	0.00826803	1.38807	0.0356302	UP
DIPK2B	-1.40118	6.56146e-06	-1.61423	8.31868e-05	DOWN
DISP3	1.36385	0.0446308	3.38238	0.000220853	UP
DIXDC1	-2.06993	7.60848e-05	-2.02692	0.00311603	DOWN
DKK4	-1.66263	0.0192433	-4.10899	0.00187606	DOWN
DLG2	-2.62752	1.41046e-10	-1.59952	0.00473355	DOWN
DLGAP1	-2.27949	3.22138e-05	-2.18798	0.000357761	DOWN
DLGAP5	1.20711	0.0074798	1.80187	0.00919846	UP
DLL4	-1.09974	0.00409023	-1.21093	2.88705e-05	DOWN
DMKN	-2.07746	0.00237289	-3.1512	0.000980969	DOWN
DMRTA1	2.40033	0.000294793	1.28734	0.030129	UP
DMRTA2	2.93898	0.00675617	3.91823	0.000273467	UP
DNAAF3	2.17054	0.00398665	2.66295	4.99995e-05	UP
DNM3	-1.20561	0.000660224	-1.14711	0.000330643	DOWN
DOCK9	-1.19954	2.20736e-05	-1.02569	0.00345626	DOWN
DOK6	-1.10062	0.00108475	-1.20358	0.0125941	DOWN
DSG1	-3.2414	0.0149557	-5.60642	0.000986483	DOWN
DSG2	1.20608	0.0033517	1.48354	0.00541826	UP
DTL	1.5178	0.00152393	2.72832	7.59571e-06	UP
E2F1	1.22474	0.00692266	2.22116	8.33347e-05	UP
EAF2	1.17166	0.0139404	1.53144	0.0058764	UP
EBF1	-1.7055	1.12116e-05	-1.30154	0.00193803	DOWN
EBF2	-1.12395	0.0449614	-1.28254	0.0134079	DOWN
ECM1	-2.0073	0.00460027	-3.09107	0.000665207	DOWN
ECSCR	-1.54039	0.00156228	-1.98553	1.04784e-11	DOWN
ECT2	1.19606	0.0229084	2.38682	0.000153799	UP
EDN2	1.87351	0.0335534	2.96399	2.45712e-06	UP
EFEMP2	-1.42995	0.00123952	-1.11824	0.007052	DOWN
EGFL7	-1.49804	0.00207009	-1.48689	5.54765e-06	DOWN
EGLN3	1.53236	0.0149358	1.27529	0.00713501	UP
ELOVL3	2.51954	0.0064517	2.95095	0.00168104	UP
EMCN	-1.94761	3.893e-07	-1.80407	0.000112992	DOWN
EMP1	-3.24985	7.96324e-06	-2.75475	4.47029e-05	DOWN
ENDOU	-3.88345	3.5822e-05	-4.87763	1.08553e-05	DOWN
ENPP1	-1.85529	0.000446826	-1.68028	0.00421627	DOWN
EPB41L3	-1.25425	0.00626188	-1.08795	0.0470452	DOWN
EPHA10	1.85212	0.00112359	1.84027	0.0113473	UP
EPHB2	1.60785	0.00787058	2.66047	2.59724e-06	UP
EPS8L1	-1.79828	0.0015842	-2.44209	0.00329536	DOWN
ERCC6L	1.03572	0.0177985	1.96277	0.00258782	UP
ERVV-1	-3.43047	0.00201727	-3.81216	0.0148876	DOWN
ESAM	-1.47764	5.86936e-06	-1.39442	5.24203e-08	DOWN
ESM1	2.71387	0.000196804	2.5943	0.00329774	UP
ETV7	1.07601	0.00384346	2.0822	9.20202e-06	UP
EVA1A	1.66114	0.0113246	1.34786	0.0351048	UP
EVX2	-3.65067	1.77456e-06	-5.1837	0.000261613	DOWN
EXO1	1.27345	0.00997703	2.41927	0.000157417	UP
EXOC3L4	1.42306	0.0222782	2.77952	3.41602e-07	UP
EYA2	1.09095	0.006459	1.20955	0.0243734	UP
FAM110D	-1.65847	0.000163592	-1.2437	0.0465686	DOWN
FAM124B	-1.39259	0.000189617	-1.06263	0.00472201	DOWN
FAM13C	-2.72289	2.40411e-06	-1.54452	0.00355794	DOWN
FAM241B	1.3469	0.000377126	1.08374	0.00270007	UP
FAM25A	-2.91064	0.0355598	-7.37873	4.69993e-05	DOWN
FAM72B	1.37838	0.00441118	2.05424	0.000205044	UP
FAM72D	1.50134	0.000889936	1.69471	0.000356541	UP
FAM9B	-1.29674	0.00258326	-1.40733	0.0461353	DOWN
FBLN1	-1.44264	0.000441278	-1.26938	0.0217561	DOWN
FBXO41	1.13738	0.00146679	1.18907	0.00414049	UP
FCER1A	-1.60702	0.0395058	-1.57053	0.000951319	DOWN
FCGR3A	3.20326	1.14666e-06	2.08676	0.0027667	UP
FCHO1	1.54771	0.00146001	1.32501	0.000580578	UP
FEN1	1.26285	0.002233	1.81437	0.000328037	UP
FEZF1	1.91594	0.044487	3.55912	0.0063756	UP
FHAD1	1.43841	0.00762925	2.02002	0.000591577	UP
FHL1	-2.93066	1.56259e-08	-2.40511	0.00170919	DOWN
FHL5	-3.47052	1.25694e-08	-2.98902	2.67954e-06	DOWN
FLG2	-3.29234	1.60834e-06	-1.63847	0.0342889	DOWN
FMN2	-2.11291	0.0413297	-2.27595	0.0492643	DOWN
FMO2	-2.18489	0.0118435	-4.85075	5.57074e-07	DOWN
FNDC4	-2.18971	1.85196e-05	-1.76862	3.33657e-06	DOWN
FOXD1	2.154	0.0118669	4.12973	8.26782e-07	UP
FOXD4L1	1.48781	0.0370223	1.26215	0.0264126	UP
FREM1	-1.94259	2.2663e-05	-1.91466	0.0105905	DOWN
FUT6	-1.65529	0.0428404	-2.79623	0.0110545	DOWN
FXYD1	-2.87103	1.29465e-05	-1.81373	0.0341563	DOWN
FXYD2	-1.3886	0.0131371	-1.88932	0.0184281	DOWN
GAB1	-1.38954	3.68552e-05	-1.02972	0.00435397	DOWN
GAD1	2.4164	0.00214894	1.97665	0.0278929	UP
GALNT13	-1.39462	0.012222	-2.14883	0.00380463	DOWN
GALNT14	1.11906	0.0450003	2.15946	0.00682655	UP
GALNT15	-1.12936	0.00048062	-1.40508	0.018931	DOWN
GALNT5	-1.51978	0.00735636	-3.15153	0.000475489	DOWN
GALNT6	1.33663	0.00368736	1.64282	0.0159583	UP
GBP5	1.08217	0.0101341	2.47065	6.99627e-05	UP
GCHFR	1.74654	3.48884e-05	1.4632	0.000531564	UP
GCNT1	1.46677	3.41449e-05	1.23437	0.0034536	UP
GCOM1	-2.46997	0.000377889	-3.07017	3.2734e-06	DOWN
GDF7	-2.76972	4.5372e-10	-1.6324	0.0342537	DOWN
GFOD2	-1.59669	9.93197e-05	-1.38932	0.00583357	DOWN
GFRA1	-3.45678	5.31422e-08	-2.48315	0.000702845	DOWN
GHR	-1.41541	0.00739273	-1.08496	0.00650739	DOWN
GINS1	1.10214	0.0106714	1.92508	0.00178727	UP
GJA5	-1.42565	0.00268527	-1.19264	0.0126362	DOWN
GJB2	-2.37722	0.00497581	-3.9818	0.00182868	DOWN
GJB6	-1.93824	0.0300651	-3.19434	0.0145063	DOWN
GJC2	-1.45778	0.00377157	-1.34059	0.0197907	DOWN
GLTP	-1.89522	0.000254005	-2.11921	0.0040273	DOWN
GMNN	1.21352	0.00659974	1.50956	0.00053853	UP
GNGT1	1.93579	0.00276447	3.22293	1.15605e-05	UP
GPAT2	2.11116	0.00932033	1.9545	0.0232794	UP
GPAT3	-1.71069	0.00216026	-1.78026	0.00853232	DOWN
GPM6A	-3.0357	1.30588e-08	-1.26247	0.0152308	DOWN
GPR1	-1.96709	0.00204436	-2.4822	0.00498482	DOWN
GPR17	-2.19476	0.000179122	-1.446	0.0374176	DOWN
GPR19	1.23058	0.0370836	1.94828	0.000447674	UP
GPRIN1	1.65982	0.00639269	3.43805	7.33745e-09	UP
GPX3	-2.11118	0.000901512	-2.48993	0.000218923	DOWN
GRB14	1.59131	0.00638319	2.4186	0.00954017	UP
GRHL1	-1.45757	0.0078363	-2.20031	0.0301099	DOWN
GRIA3	-1.74805	0.00113047	-2.51292	0.000213667	DOWN
GRID2	-3.61511	0.00249958	-2.48516	0.00504677	DOWN
GRM7	-1.42819	0.000399717	-1.88088	0.000344889	DOWN
GSTA4	-1.69532	1.22578e-05	-1.84298	0.000314577	DOWN
GUCY2C	-1.36296	0.000228735	-1.22023	0.0249191	DOWN
GZMB	1.39806	0.00505949	1.22135	0.0427693	UP
H2AC11	1.25831	0.00246726	2.04659	0.000226703	UP
H2AC13	1.26763	0.00763384	2.5943	0.000436733	UP
H2BC11	1.34426	0.00506562	3.43176	6.02786e-05	UP
H2BC5	1.23726	0.000317161	1.67353	0.00156114	UP
H2BC9	1.62535	0.00582763	1.82948	0.0114066	UP
H3C10	1.41949	0.0011805	2.55669	0.00292771	UP
H3C14	1.53817	0.000640922	3.94047	4.83465e-06	UP
H3C15	1.53817	0.000640922	3.94047	4.83465e-06	UP
H4C14	1.15205	0.00316527	3.9338	2.04901e-13	UP
H4C9	1.57557	0.00250587	1.50992	0.00334749	UP
HASPIN	1.03608	0.0079505	1.46439	0.0138066	UP
HDAC4	-1.31202	0.000478891	-1.30984	0.00188104	DOWN
HENMT1	1.45076	0.000293607	2.50346	2.03211e-08	UP
HIGD1B	-1.21714	0.0187082	-1.10363	0.00794905	DOWN
HJURP	1.07803	0.0274	1.96065	0.00204771	UP
HLTF	1.03335	0.0347711	1.24976	0.00441611	UP
HMCN2	-2.85976	1.7192e-05	-3.06299	5.58453e-05	DOWN
HMGB3	1.23668	0.0100148	1.57826	0.00514285	UP
HMGCS1	-1.28475	0.00279743	-1.44695	0.0337976	DOWN
HMMR	1.27635	0.014774	2.07627	0.00696579	UP
HMOX1	-1.71832	0.000570937	-1.55983	0.043948	DOWN
HMSD	1.98468	0.0055248	2.16609	0.0219715	UP
HOPX	-2.6361	0.0011341	-3.80593	2.27501e-05	DOWN
HORMAD1	2.49429	0.0243595	4.66597	1.30372e-05	UP
HOXB6	1.66891	0.0161781	1.78556	0.0316395	UP
HOXB7	1.42451	0.0230906	1.50158	0.00128413	UP
HOXB9	1.94927	0.0211401	1.95919	0.00745588	UP
HOXC10	3.30903	0.000535748	3.01652	0.00664633	UP
HOXC9	2.21533	0.00555353	3.82221	7.19756e-05	UP
HPGD	-2.65107	0.00281307	-2.86332	0.00253192	DOWN
HRCT1	-1.84275	0.00105686	-2.11207	7.1674e-05	DOWN
HRK	1.31327	0.0360973	2.65563	0.00046294	UP
HSD17B13	-3.63614	4.01798e-10	-2.71504	6.09279e-05	DOWN
HSPA6	1.36393	0.00118088	2.65726	0.000100975	UP
HSPB2	-1.66076	0.0272494	-1.63517	0.0132858	DOWN
HSPB6	-3.5494	3.59952e-05	-2.28991	0.0060591	DOWN
IFI30	1.7622	2.59193e-06	2.38429	0.000165758	UP
IFIT2	1.21947	0.0077226	1.2246	0.00158822	UP
IGF1	-2.57582	0.00010978	-2.43468	0.00256049	DOWN
IGFBP4	-1.17358	0.00772566	-1.45563	3.77961e-05	DOWN
IGFBP5	-2.70564	0.000158877	-1.72856	0.0229654	DOWN
IL12RB2	1.63714	0.010705	3.18827	4.70429e-07	UP
IL18	-1.98284	0.00105743	-1.66574	0.0482612	DOWN
IL1RN	-1.72688	0.0261085	-3.02259	0.013174	DOWN
IL22RA2	1.97254	0.0469499	3.23577	2.42242e-06	UP
IL23A	1.86909	3.42538e-05	1.07273	0.0197731	UP
IL36RN	-1.72196	0.0484855	-4.61256	0.00485535	DOWN
IL4I1	1.08874	0.0189625	2.29048	0.000123952	UP
INSYN1	-4.44373	6.12536e-05	-3.43351	0.00735439	DOWN
IQCN	-1.867	0.000142414	-1.00019	0.036635	DOWN
IRX1	-4.38477	0.00284442	-7.51782	4.7008e-06	DOWN
ISG15	1.89031	0.000326299	1.42015	0.00504739	UP
ISL2	-1.85732	0.00861893	-3.23774	0.0187962	DOWN
ITIH3	-2.03466	0.0033075	-1.69661	0.0089672	DOWN
IVL	-2.5901	0.0422362	-3.40076	0.0392921	DOWN
JAM2	-1.82862	3.27752e-08	-1.59399	0.00673999	DOWN
JAZF1	-1.3332	0.000637318	-1.40935	0.0230899	DOWN
JCAD	-1.13574	0.00330096	-1.70799	0.00547684	DOWN
JPH4	-2.29181	0.00164282	-3.36729	0.00111041	DOWN
KALRN	-1.66047	2.70279e-05	-1.45933	0.0109505	DOWN
KANK3	-1.72025	1.45235e-07	-1.22731	0.00264804	DOWN
KAT2B	-1.5823	6.20529e-06	-1.34309	0.00115995	DOWN
KCNC1	-1.23095	0.00257468	-2.67288	7.39098e-05	DOWN
KCNG3	1.44319	0.00253503	2.01698	0.0318573	UP
KCNJ3	-1.48158	5.3722e-05	-1.64677	0.0275281	DOWN
KCNJ8	-1.94269	0.00204215	-1.32888	0.0217042	DOWN
KCNN3	-1.56337	0.0006803	-2.03208	0.00174289	DOWN
KCNN4	1.26337	0.0136469	1.48633	0.0179472	UP
KCNS3	1.0502	0.0323788	1.50711	0.00014587	UP
KDR	-1.5199	0.000371171	-1.67034	0.0182807	DOWN
KIAA0232	-1.23481	5.95844e-05	-1.24561	0.00209971	DOWN
KIF14	1.19604	0.0122416	2.37928	0.000151664	UP
KIF18A	1.081	0.0193219	1.84496	0.000558862	UP
KIF20A	1.48884	0.00602387	2.50169	0.000316532	UP
KIF23	1.49912	0.000697987	1.53309	0.00830873	UP
KIF2C	1.22292	0.00759548	2.69072	8.02866e-06	UP
KIF4A	1.09251	0.0449227	2.44571	0.000735914	UP
KIFC1	1.36078	0.00343204	2.1485	0.000359628	UP
KLF4	-2.11055	0.000217762	-1.41909	0.0205477	DOWN
KLHL4	-1.27821	0.00146765	-2.88191	0.000922611	DOWN
KLK11	-2.50999	0.00092958	-4.43242	5.01282e-05	DOWN
KLK12	-3.15019	0.0233909	-7.59551	1.37e-05	DOWN
KLK13	-2.2588	0.0438138	-6.74257	0.000426113	DOWN
KNSTRN	1.09239	0.0013426	1.11498	0.00607429	UP
KPNA2	1.18345	0.000686926	1.53681	0.00151957	UP
KREMEN2	1.13951	0.0258227	2.60677	0.00626849	UP
KRT13	-3.46411	0.000838558	-3.47971	0.016386	DOWN
KRT17	1.70018	0.0279083	2.56794	0.0153023	UP
KRT222	-4.28845	8.81366e-06	-2.72311	0.000345558	DOWN
KRT4	-6.43753	1.78924e-07	-6.97922	1.66033e-05	DOWN
KRT7	1.84951	0.0488853	1.83239	0.0472185	UP
KRT78	-3.15104	0.0120313	-6.49091	0.000202616	DOWN
KRT81	1.49232	0.0233294	3.10581	0.000759912	UP
KRTCAP3	1.13519	0.00766309	1.34059	0.00774473	UP
KRTDAP	-3.12029	0.0266122	-6.46129	0.0002691	DOWN
LAMC2	1.79369	0.000204157	1.83404	0.0173768	UP
LCN10	-3.88131	2.99067e-09	-1.8144	0.0232328	DOWN
LCN6	-4.94779	6.46937e-09	-2.42026	0.017371	DOWN
LDB2	-2.02757	4.4692e-06	-1.33416	0.048902	DOWN
LDLRAD2	-2.18561	0.00334706	-1.5749	0.0221161	DOWN
LEXM	-1.74362	0.0167083	-3.95523	0.00713031	DOWN
LGI4	-1.89046	0.000373551	-1.91214	0.000293933	DOWN
LIMS2	-1.91911	0.000198238	-2.19502	0.00130053	DOWN
LIN9	1.25173	0.013874	1.70405	0.00387811	UP
LMNB1	1.06781	0.0114178	2.26826	0.00025717	UP
LMOD1	-2.83686	2.5222e-06	-2.20595	0.00454837	DOWN
LPIN1	-1.9235	2.19885e-06	-1.07117	0.000360031	DOWN
LRP1B	-3.09422	4.59058e-05	-3.74451	0.000639564	DOWN
LRR1	1.04048	0.000162466	1.0495	0.0120937	UP
LRRC20	-1.83475	0.00137618	-3.66057	0.000132482	DOWN
LRRC4C	-1.37388	0.0249655	-1.09732	0.0285541	DOWN
LRRN4CL	-2.23207	2.04859e-05	-1.67713	0.00960581	DOWN
LSR	1.22686	0.000185275	1.20415	0.00843801	UP
LTBP1	-1.16425	0.0115744	-1.58473	0.00255358	DOWN
LYVE1	-3.19634	0.000111892	-2.62218	1.47386e-10	DOWN
LYZ	1.50452	0.0297602	3.73239	0.0340415	UP
M1AP	1.43084	0.0190608	2.82473	4.68895e-05	UP
MAB21L4	-2.96699	1.058e-05	-3.32525	0.00299361	DOWN
MAD2L1	1.2254	0.00629638	1.57631	0.00863575	UP
MAL	-3.61366	0.00774996	-7.7797	8.32926e-10	DOWN
MANEAL	1.84178	9.39752e-05	1.39256	0.00475533	UP
MAOB	-1.85519	7.73589e-05	-1.85013	0.0173452	DOWN
MAP1A	-1.25937	0.00796305	-1.31281	0.00267707	DOWN
MAP7D2	2.78421	5.266e-05	2.67204	0.0122524	UP
MARCKSL1	1.48293	0.000103551	1.33202	0.00233035	UP
MATN2	-1.6752	0.000114388	-1.25244	0.0244677	DOWN
MCIDAS	2.41492	0.00328448	3.25589	0.000571316	UP
MCM2	1.37702	0.0125004	3.04642	1.12637e-06	UP
MCM4	1.00133	0.0479046	1.68347	0.000963423	UP
MDK	1.13199	0.0493889	1.28568	1.53359e-05	UP
ME1	-1.7133	0.00148521	-2.4196	0.0039267	DOWN
MEDAG	-2.26556	0.00241375	-2.14983	0.022062	DOWN
MEIOB	2.50836	0.015442	3.79115	0.00400547	UP
MEIS2	-1.21769	0.00286139	-1.43867	0.000501448	DOWN
MELK	1.15162	0.00982271	1.9059	0.00815445	UP
MEOX1	-2.28862	0.00269257	-2.76572	3.212e-06	DOWN
MEOX2	-3.33436	3.19064e-09	-2.49474	0.00141532	DOWN
MEST	1.55274	0.000943363	1.65112	0.000551606	UP
MEX3A	1.14627	0.00787248	1.2941	0.0161928	UP
MFAP4	-2.03713	0.000510673	-2.03482	0.0367101	DOWN
MGLL	-1.04525	0.00562577	-1.1404	0.0248408	DOWN
MIS18A	1.25301	9.65327e-05	1.11973	0.000951634	UP
MMP10	1.76193	0.0494963	3.78876	0.00159683	UP
MMP11	2.14659	0.000332716	2.46306	0.00329192	UP
MMP3	1.91425	0.00505956	2.93182	0.0314328	UP
MMP9	2.14667	0.0023511	3.64003	1.60362e-08	UP
MMRN1	-2.87728	3.29621e-05	-3.58633	9.48384e-08	DOWN
MND1	1.07775	0.0122702	1.57302	0.0232165	UP
MNX1	2.36454	0.00467472	2.92639	0.0115371	UP
MPZL3	-1.55758	0.00330302	-1.95139	0.00372457	DOWN
MSRB3	-1.08866	0.00437222	-2.20965	0.0014963	DOWN
MT1A	-2.15074	0.0476326	-2.15233	0.0407356	DOWN
MTFP1	1.22523	0.000531154	1.48696	0.02604	UP
MUC15	-1.71104	0.00751735	-4.03266	3.66752e-05	DOWN
MUC21	-4.37621	0.0167033	-6.91177	0.000440739	DOWN
MUC22	-4.44586	4.75826e-06	-5.48616	0.0309036	DOWN
MUCL3	-4.0072	0.0108243	-4.6783	0.0110443	DOWN
MUSTN1	-4.39508	1.60198e-09	-1.76606	0.00038437	DOWN
MXD1	-1.46141	0.0119358	-2.08186	0.0102895	DOWN
MYBL2	1.67644	0.000463229	2.55815	0.00123023	UP
MYCT1	-1.72086	0.000111469	-1.47643	0.000179723	DOWN
MYH11	-3.42419	1.35935e-06	-2.7298	0.0101982	DOWN
MYO1H	-1.27492	0.000765654	-1.95233	0.0176325	DOWN
MYOM1	-2.25667	2.47317e-07	-1.88482	0.00270813	DOWN
MYRIP	-1.95725	0.000558299	-2.08319	0.00932797	DOWN
MYZAP	-2.97549	0.000157158	-3.19014	1.35339e-05	DOWN
NACAD	-1.32798	0.00388182	-1.67382	0.0118215	DOWN
NCAM1	-3.088	0.000163853	-2.52892	0.0144124	DOWN
NCAPG2	1.004	0.0141961	1.50251	0.00432933	UP
NCCRP1	-2.02351	0.0147483	-3.89264	0.000778768	DOWN
NDC80	1.03084	0.00956192	1.11841	0.0168785	UP
NECAB1	-1.95424	0.000157047	-1.56783	0.0266948	DOWN
NEK2	1.15101	0.00789126	2.37576	0.000131225	UP
NETO2	1.25957	0.00221027	2.18056	0.00576454	UP
NEXN	-1.09187	0.00514492	-1.69845	0.00440942	DOWN
NFASC	-1.0395	0.0124924	-1.92864	0.00351054	DOWN
NFE2L3	1.07637	0.00664085	1.45724	1.10351e-05	UP
NFKBIE	1.21053	0.000343988	1.06703	0.00996557	UP
NHSL2	-1.28969	1.3616e-06	-1.12203	6.51757e-05	DOWN
NKX2-3	2.3954	0.026672	4.4007	0.0408456	UP
NKX6-2	-3.49653	1.99807e-05	-5.09199	0.000507714	DOWN
NLRX1	-1.38616	0.000473902	-1.51741	0.00202346	DOWN
NOS1	-1.12931	0.00422224	-1.15522	0.0113232	DOWN
NOSTRIN	-1.6643	0.000211577	-1.87519	0.000615365	DOWN
NPR1	-1.18477	0.0384728	-2.09898	0.000161078	DOWN
NPY1R	-3.22374	1.20039e-05	-1.46768	0.0388942	DOWN
NPY5R	-2.76341	0.0410733	-2.05163	0.0214069	DOWN
NQO1	1.27463	0.000988857	1.28284	0.0311847	UP
NRN1	-2.19712	5.98215e-06	-1.11037	0.0103009	DOWN
NTF3	-2.35886	0.00262984	-1.44405	0.0492675	DOWN
NUF2	1.40909	0.00234598	2.18082	0.00125305	UP
NUSAP1	1.38971	0.0080036	2.5792	0.000102752	UP
NXPH4	1.34433	0.0438831	3.51596	0.000310087	UP
NYAP1	-1.37064	0.0209155	-1.49492	0.0484432	DOWN
OAS2	1.03493	0.0460027	1.469	0.0112619	UP
OASL	1.72595	0.0029229	2.50454	4.26142e-05	UP
OCIAD2	1.11534	0.0195819	1.17919	0.00811334	UP
OIP5	1.65381	0.000141404	1.28891	0.0273636	UP
OLFML1	-1.34946	7.26134e-05	-1.15582	0.0209853	DOWN
OLFML3	-1.99631	1.52882e-07	-1.367	0.0167945	DOWN
OLR1	1.88523	0.00597272	3.28575	7.28222e-08	UP
ONECUT2	2.16391	0.0229612	4.8329	1.31834e-07	UP
OR2I1P	2.44175	0.000111112	4.37338	4.90904e-10	UP
ORC1	1.12695	0.0141231	1.97007	0.0018875	UP
OTC	-4.59647	0.000997821	-5.4309	0.000609038	DOWN
OTOP2	-3.77224	0.00566965	-6.04119	0.00239834	DOWN
OTX1	2.05009	0.000418934	3.56356	5.80714e-08	UP
PADI1	-2.38655	0.000494152	-2.55077	0.0123893	DOWN
PADI2	2.24929	0.000195716	1.12388	0.0238881	UP
PAQR4	1.53158	0.00151003	2.10627	0.000325319	UP
PAX6	1.55817	0.00573885	1.58289	0.0160437	UP
PCDH10	-2.06217	2.27449e-05	-1.32604	0.0427341	DOWN
PCDHGA11	-1.42044	0.00238604	-1.40792	0.0489946	DOWN
PCDHGA12	-1.45177	0.0101797	-1.71557	0.00564024	DOWN
PCDHGA4	-1.37335	0.00901679	-1.74861	0.004434	DOWN
PCDHGB3	-2.24506	7.53768e-05	-1.97452	0.0342363	DOWN
PCDHGB6	-1.68433	3.41687e-07	-1.10397	0.00330774	DOWN
PCLAF	1.27051	0.000186458	1.13142	0.0204312	UP
PCNA	1.23817	0.00602435	1.28153	0.0103829	UP
PCOLCE	-1.72214	0.000213542	-1.34679	0.0095565	DOWN
PDCD4	-1.29179	0.000205648	-1.20555	0.0030979	DOWN
PDE10A	-2.06199	0.00432244	-1.81038	0.00809432	DOWN
PDE1A	-2.00838	0.000225939	-1.32995	0.0133376	DOWN
PDE1C	-1.30954	0.00184046	-2.54604	0.00348797	DOWN
PDE2A	-2.15351	0.000186724	-2.05713	0.000139758	DOWN
PDE7B	-1.66077	0.00154443	-1.65262	0.00515513	DOWN
PDK4	-1.97226	0.000526414	-1.94157	0.00285248	DOWN
PDLIM2	-2.18716	1.26595e-06	-1.67932	0.000351712	DOWN
PDZRN4	-3.8939	8.20159e-06	-2.13539	0.0055469	DOWN
PGM5	-1.58415	0.000651639	-2.72008	0.00782369	DOWN
PHYHIP	-3.61533	6.87114e-07	-2.29576	6.05448e-05	DOWN
PI15	-3.63167	1.18433e-10	-3.9509	1.8653e-06	DOWN
PIM1	-1.75414	0.00307172	-1.86664	0.00149361	DOWN
PIMREG	1.24914	0.0047382	2.21479	0.000509776	UP
PKD2L1	2.10219	0.0207835	5.26535	2.40331e-05	UP
PKMYT1	1.19685	0.00956795	2.38109	0.000734737	UP
PLA2G4F	-2.36128	9.89552e-05	-2.41951	0.0151692	DOWN
PLAAT2	2.02129	0.0266387	1.66125	0.0247566	UP
PLAC9	-3.10998	2.45857e-07	-2.88962	0.00217101	DOWN
PLAU	1.48735	0.00138356	1.42925	0.00931717	UP
PLEKHG7	2.08958	0.0155195	2.95982	0.00771611	UP
PLEKHM1	-1.15232	0.000849605	-1.69365	0.00067048	DOWN
PLIN4	-1.32187	0.0105972	-2.35889	0.0302716	DOWN
PLK1	1.25903	0.00293027	1.90726	0.000968924	UP
PLN	-2.06092	4.42243e-05	-2.84913	0.00130052	DOWN
PLOD2	1.23789	0.00230778	1.26988	0.019993	UP
PLPP2	1.24146	0.000187042	1.33422	0.00185897	UP
PLVAP	-1.1785	0.00176625	-1.42815	2.5397e-05	DOWN
PMP22	-2.52669	8.04449e-05	-1.13629	0.0196795	DOWN
PODXL2	1.38504	0.0110502	2.50036	8.71953e-08	UP
POLR1G	2.58862	0.00376991	3.53931	0.000411521	UP
PPL	-2.87437	1.30128e-05	-2.76967	0.00417284	DOWN
PPP1R12B	-1.20165	0.00096292	-2.00276	0.0203729	DOWN
PPP1R3C	-3.466	0.00141043	-4.85624	3.03187e-09	DOWN
PRC1	1.28514	0.00961281	1.8425	0.0014279	UP
PRDM13	3.40112	0.00506154	6.91028	1.87016e-06	UP
PRIM1	1.03271	0.00896271	1.20556	0.0136152	UP
PRKN	-1.17976	0.0124011	-1.12339	0.0288836	DOWN
PRSS1	-2.54407	0.0150557	-3.84995	0.00718213	DOWN
PRSS27	-2.75242	0.000624276	-3.61805	0.000186427	DOWN
PRSS3	-3.1562	0.00747072	-5.98514	0.0206597	DOWN
PRUNE2	-1.74752	0.0256439	-2.71363	0.0112473	DOWN
PSCA	-1.81891	0.0215652	-4.18107	0.000346989	DOWN
PSRC1	1.05388	0.00163853	1.63683	0.00018007	UP
PSTPIP2	1.21956	0.000308445	1.11605	0.0279716	UP
PTAFR	1.30654	0.00132398	1.06652	0.0287126	UP
PTGDS	-3.0063	0.000129576	-2.90832	0.00171212	DOWN
PTGER3	-1.80422	0.00251529	-4.56428	4.23638e-07	DOWN
PTGIS	-3.57077	2.90324e-09	-2.74882	0.000139019	DOWN
PTK6	-1.60382	0.0110096	-2.44102	0.00430209	DOWN
PTPN5	-1.14091	2.54809e-05	-2.24113	0.000417876	DOWN
PTPRH	1.70383	0.000237608	1.21521	0.0226331	UP
PTTG1	1.10967	0.0112431	2.15541	0.0023237	UP
PYGM	-1.61038	3.89643e-05	-1.70814	0.0178795	DOWN
RAB3C	-1.61002	0.0060251	-2.99988	5.17504e-06	DOWN
RAB3IP	1.04187	4.84485e-05	1.03084	0.000553152	UP
RAD51	1.40378	0.000136968	1.49421	0.00658022	UP
RAD54B	1.27331	0.000788592	1.09311	0.00157944	UP
RAD54L	1.04317	0.00652878	2.28953	0.000143356	UP
RAET1E	-2.20801	0.000655201	-4.12564	0.000109836	DOWN
RAI2	-2.18724	1.39619e-06	-1.28929	0.0497945	DOWN
RANBP9	-1.20809	0.00089828	-1.3495	0.0126528	DOWN
RASA4	-1.12027	0.0367776	-1.09463	0.00359039	DOWN
RASA4B	-1.49882	0.000182173	-1.00569	0.0105716	DOWN
RASGEF1A	1.65663	0.0342938	2.2716	0.0149229	UP
RASL12	-2.076	0.000686679	-2.22858	0.00600357	DOWN
RASSF6	1.6775	2.13932e-05	1.6307	0.020227	UP
RBL1	1.04612	0.00917312	1.66464	0.0325193	UP
RBM20	-1.58341	0.00182231	-1.89931	0.000916453	DOWN
RBMS3	-1.28936	0.000347491	-1.03156	0.00640158	DOWN
RBP1	1.68755	0.0362401	1.86759	0.0106008	UP
RDH12	-3.60812	0.0139577	-6.06534	1.35477e-06	DOWN
RECK	-1.33992	0.000131566	-1.36665	0.00445621	DOWN
RECQL4	1.36784	0.000436738	1.99814	0.000113502	UP
RELN	-2.34515	0.00219397	-1.67251	0.0320186	DOWN
RERGL	-2.05265	0.00171644	-2.1984	0.00218467	DOWN
RFC4	1.21995	0.0120515	1.86032	9.56304e-06	UP
RGS11	-2.22724	0.000143653	-1.59334	0.00845987	DOWN
RHEBL1	1.76456	7.30897e-05	1.74651	0.00212951	UP
RHOJ	-1.67485	2.25015e-06	-1.65697	2.7726e-05	DOWN
RHPN1	1.62162	5.72495e-05	1.29536	0.00701555	UP
RIBC2	1.20213	0.0297764	2.42678	0.000632501	UP
RIMBP3	1.77493	0.00322564	1.18301	0.00408924	UP
RIPPLY3	1.56815	0.00799552	1.50529	0.00200224	UP
RMI1	1.09835	0.0033144	1.26324	0.0048297	UP
RNF180	-2.31359	8.93854e-08	-1.44779	0.0434517	DOWN
RNF208	-1.23932	0.0362147	-1.95679	0.0105713	DOWN
RNF222	-2.73037	0.00145672	-4.96102	4.50086e-06	DOWN
RNF223	-2.28097	0.000114646	-2.25335	0.0186321	DOWN
RNFT2	2.0081	0.0194146	3.30877	0.00175095	UP
ROBO4	-1.93294	4.31906e-05	-1.52048	0.00510529	DOWN
ROPN1B	1.36139	0.0189226	2.23658	0.00233801	UP
RP11-403P17.5	-1.77806	0.007419	-1.31365	0.0193449	DOWN
RPE65	-2.48116	0.029876	-2.51068	0.0305028	DOWN
RPL39L	1.13127	0.0306701	1.6263	1.18513e-06	UP
RPS6KA1	1.00307	6.84585e-05	1.38548	0.00651676	UP
RRM2	1.33328	0.00131969	1.56776	0.0144989	UP
RSAD2	1.27936	0.0340407	1.51719	0.00433389	UP
RSPO1	-3.29147	6.91107e-06	-1.70003	0.0262615	DOWN
RSPO3	-1.59765	0.00570879	-3.96064	8.24142e-05	DOWN
RUNDC3B	-1.19724	0.000324436	-1.16713	0.0362743	DOWN
S100A14	-1.92128	0.00971246	-2.67143	0.0214335	DOWN
S1PR1	-1.14406	0.0406391	-2.17091	1.7719e-05	DOWN
S1PR3	-1.15995	0.001041	-1.30246	0.0160777	DOWN
SAC3D1	1.7906	0.00313289	1.3388	0.00903745	UP
SASH1	-2.07368	4.5208e-06	-1.56289	0.0018172	DOWN
SBK1	1.1115	0.00764302	1.00147	0.00903122	UP
SBSN	-3.71541	0.00382758	-5.01957	0.0106033	DOWN
SCEL	-2.30688	0.00500037	-4.70429	5.1877e-05	DOWN
SCN7A	-2.45974	1.04092e-09	-2.65536	0.00331654	DOWN
SDC2	-1.00782	0.0449608	-1.32616	0.00285274	DOWN
SDR9C7	-3.21693	0.00650591	-3.08691	0.0231265	DOWN
SDSL	1.288	0.000281686	1.27555	0.00903795	UP
SELP	-1.40692	0.00765089	-2.52163	6.55436e-08	DOWN
SERPINA3	1.7154	0.046748	2.09393	0.0183499	UP
SERPINB1	-1.1156	0.0353032	-2.30993	0.000495083	DOWN
SFRP1	-2.23196	0.00156007	-1.28567	0.0244357	DOWN
SGO2	1.02542	0.0254223	1.23764	0.0100166	UP
SH3BGRL2	-2.08172	0.000297346	-1.84779	0.0103188	DOWN
SH3BP5	-1.01987	0.0031877	-1.23101	0.0258008	DOWN
SH3GL1	-1.01516	0.00711305	-1.02411	0.0159227	DOWN
SHANK3	-1.74282	0.00564843	-1.45308	0.00437101	DOWN
SHCBP1	1.13438	0.00195418	1.63264	0.00601964	UP
SHE	-1.12266	0.00203892	-1.14708	0.00014288	DOWN
SIX1	2.5698	5.60401e-05	2.60985	0.0209185	UP
SIX4	2.56232	1.46895e-07	1.8685	0.00066582	UP
SLAMF8	1.07969	0.0334745	1.72755	0.00218216	UP
SLC10A1	-1.43119	0.00156672	-1.65669	0.00881733	DOWN
SLC18A2	-1.99482	0.00439143	-3.78116	0.000209555	DOWN
SLC26A9	1.95177	0.0166365	1.93802	0.0321396	UP
SLC27A6	-3.21657	0.00065293	-2.53257	0.0143437	DOWN
SLC2A1	1.05395	0.0239962	1.78736	0.0183924	UP
SLC34A3	-1.8959	0.000549094	-1.93798	0.0151394	DOWN
SLC6A8	1.04809	0.0378814	1.38052	0.0132332	UP
SLIT3	-2.46746	1.17452e-06	-1.65376	0.00118164	DOWN
SLURP1	-3.53489	0.00270861	-7.33036	1.96711e-07	DOWN
SLX1B	1.28955	0.000934265	1.61277	0.00568674	UP
SMC4	1.01483	0.0396235	1.59198	0.00239177	UP
SMIM5	-2.30424	3.22971e-05	-1.98085	0.00200022	DOWN
SMPDL3B	1.97972	0.00073797	1.37779	0.0317292	UP
SNRK	-1.55665	6.2283e-05	-1.25457	0.000678434	DOWN
SNTG2	-1.58444	0.000903064	-2.47147	0.00024144	DOWN
SNX10	1.30558	0.00330223	1.28034	0.00247445	UP
SOCS2	-1.27922	0.0127348	-1.46182	0.0478137	DOWN
SOD3	-1.85749	0.00181292	-1.52549	0.00496983	DOWN
SORBS1	-1.49674	0.000252924	-2.93095	0.000966271	DOWN
SOX30	1.84725	0.00554158	3.04837	0.000257056	UP
SP9	3.50105	0.00300942	4.14244	0.00128431	UP
SPAG5	1.53235	0.000247295	1.8084	0.000894703	UP
SPARCL1	-2.29433	4.44795e-05	-1.70717	0.0185162	DOWN
SPEG	-1.72981	6.80865e-06	-1.77115	0.00991304	DOWN
SPINK5	-3.66678	0.000334266	-5.99751	2.40485e-05	DOWN
SPINK7	-3.05886	0.0132807	-7.54486	1.15264e-06	DOWN
SPNS2	-2.17252	0.00246019	-4.49172	1.77228e-09	DOWN
SPOCK2	1.23954	0.0134031	1.02117	0.0254226	UP
SPON1	-2.0095	0.00143801	-1.88785	0.0027241	DOWN
SPRR1A	-2.41791	0.0470373	-4.15081	0.0180997	DOWN
SPRR3	-3.6293	0.00270892	-5.28999	0.00284186	DOWN
SPSB4	1.63742	0.0496727	3.61646	0.000700285	UP
SRL	-1.25776	0.00667906	-1.13737	0.00782282	DOWN
SSC4D	2.16983	0.00102369	1.93451	0.0178403	UP
SSC5D	-1.92748	0.000181462	-1.61566	0.000147123	DOWN
SSTR1	-2.6559	0.00199023	-2.28981	0.019048	DOWN
ST3GAL4	-1.15016	0.0323386	-1.93494	0.0028507	DOWN
ST6GALNAC3	-1.38052	0.00306907	-1.97067	4.92789e-05	DOWN
STAB2	-2.48165	9.12139e-06	-2.15663	0.000367136	DOWN
STAT1	1.0179	0.0308072	2.17171	0.000227102	UP
STIL	1.17249	0.0238685	2.70133	9.58412e-05	UP
STMN1	1.20343	0.00302204	1.8343	0.000446981	UP
STON1	-1.75523	0.000711485	-2.12245	0.0165672	DOWN
STRIP2	1.61019	0.000294491	1.13291	0.00270362	UP
STUM	-3.27067	2.40314e-06	-1.85192	0.00659004	DOWN
STXBP5	-1.00715	0.0045601	-1.30211	0.000626597	DOWN
SVEP1	-1.96934	0.000324116	-2.13823	4.22835e-05	DOWN
SVIL	-1.06908	8.69378e-07	-1.478	0.00699302	DOWN
SYNE3	-1.1087	0.000215198	-1.61524	4.19927e-09	DOWN
SYNE4	1.16023	0.0464451	1.05204	0.0349994	UP
SYNGR3	1.50628	0.0315373	3.99543	1.1009e-09	UP
SYNPO2	-2.5236	2.8141e-07	-2.54788	0.00269807	DOWN
SYNPO2L	-2.2027	0.000791877	-1.89673	0.00290178	DOWN
SYT9	-2.33639	2.21949e-06	-2.10896	0.0109342	DOWN
TACR1	-1.11237	0.00539095	-1.62388	0.032149	DOWN
TAGLN	-1.71201	0.0196055	-2.39144	0.00645316	DOWN
TAL1	-1.08603	0.0169438	-1.23204	1.20368e-05	DOWN
TCEAL5	-2.97293	0.00445425	-2.33574	0.00329459	DOWN
TCEAL7	-2.24916	0.000836176	-2.10496	0.00310847	DOWN
TCHHL1	4.01129	0.00869014	4.00234	0.019734	UP
TCP11L2	-1.79436	5.46918e-06	-1.65992	0.000532322	DOWN
TDRD10	-1.38038	0.0292265	-1.13588	0.00310922	DOWN
TDRKH	1.28693	3.28696e-06	1.34858	0.0032255	UP
TEDC2	1.77281	3.63814e-05	2.43174	0.000338811	UP
TEK	-1.74597	0.000594674	-1.56519	0.0370632	DOWN
TENM1	-2.0531	7.55481e-05	-2.96005	0.00105584	DOWN
TEX101	-2.27154	0.0176512	-2.39801	0.036239	DOWN
TFR2	1.19167	0.0118879	2.36782	1.37735e-05	UP
TFRC	1.39695	0.00119618	1.06136	0.00492921	UP
TGFBI	1.30021	0.0192194	1.86732	0.0220262	UP
TGM5	-1.51754	0.00711807	-1.88661	0.0337175	DOWN
TIE1	-1.19798	0.00307441	-1.28355	7.00895e-05	DOWN
TIMELESS	1.08022	0.00313792	2.09426	0.000166948	UP
TK1	1.46582	0.00439385	2.07183	0.00194087	UP
TLX3	1.70083	0.0442899	6.78395	5.84043e-06	UP
TM4SF19	1.27152	0.0354303	2.2463	0.00289823	UP
TMEM132A	1.33379	0.0128538	2.00095	1.42655e-06	UP
TMEM171	1.81475	0.00231243	3.36286	0.000396177	UP
TMEM255B	-1.70337	0.000604211	-1.01073	2.42514e-05	DOWN
TMEM40	-2.03933	0.00186583	-2.50891	0.0186098	DOWN
TMOD1	-2.24872	1.32253e-05	-1.66011	0.0481986	DOWN
TMPRSS11B	-3.50408	7.76724e-05	-5.77307	0.00129844	DOWN
TMPRSS5	-1.53513	0.0197791	-1.79502	0.0111555	DOWN
TNNT1	2.27318	9.80235e-05	5.0676	2.05994e-06	UP
TNS1	-1.74981	6.31108e-06	-1.98147	0.00421171	DOWN
TOM1	-1.048	0.000686849	-1.093	0.0188682	DOWN
TONSL	1.11227	5.15745e-05	1.81435	0.000550907	UP
TOP2A	1.29368	0.00815573	2.27462	0.00173593	UP
TP53INP2	-1.05471	0.0217209	-1.09572	0.00937436	DOWN
TPRG1	-3.7866	1.0911e-09	-3.10257	7.87573e-05	DOWN
TPX2	1.33717	0.00518765	2.37824	0.000954914	UP
TRAF4	1.29784	5.91296e-06	1.20346	0.00100288	UP
TRIM9	-1.52345	0.00898051	-1.61356	0.0165022	DOWN
TRIP10	-1.30355	0.00150365	-1.22446	0.00481245	DOWN
TRIP13	1.52099	0.000194871	1.92509	0.00120276	UP
TRPC6	-1.24346	0.000391999	-1.2781	0.00506341	DOWN
TSPAN18	-1.92854	4.60471e-06	-2.74715	0.000203014	DOWN
TTK	1.29949	0.00693494	1.61869	0.0335639	UP
TTYH3	1.5049	6.02046e-05	1.14065	0.00113375	UP
TYMS	1.27586	0.00226103	1.74238	0.00513273	UP
UBE2C	1.81371	0.000419927	2.49071	0.000333428	UP
UBE2S	1.41524	0.000179695	1.43015	0.00212585	UP
UHRF1	1.11802	0.0224255	2.49454	0.000337169	UP
UPK1A	-5.88829	3.3743e-07	-7.77419	3.79889e-06	DOWN
UPP1	-1.57007	0.00882678	-1.60071	0.0323504	DOWN
USHBP1	-1.09461	0.00275408	-1.15635	0.00247873	DOWN
VAT1	-1.3329	0.00118154	-1.04773	0.00539013	DOWN
VEGFD	-2.15874	0.00301448	-2.26654	0.0228499	DOWN
VIP	-2.26213	0.0237699	-1.58039	0.00284599	DOWN
VSIG10L	-2.75851	0.000259507	-3.54368	0.000179954	DOWN
VSTM2B	-4.10657	0.000428176	-2.83356	0.0368605	DOWN
VWF	-1.66487	0.00761994	-1.33659	0.000379828	DOWN
WARS1	1.40046	0.00804936	1.46568	0.00317898	UP
WASF3	-1.53687	0.000381612	-1.0809	0.018519	DOWN
WDHD1	1.06235	0.0129523	1.57376	0.00106972	UP
WFDC12	-1.72171	9.8075e-05	-2.2196	0.0150982	DOWN
WNT16	-3.22067	3.0094e-05	-4.91356	1.98162e-05	DOWN
WT1	-1.87198	3.62355e-05	-2.2842	0.0132696	DOWN
XPNPEP2	-3.06522	0.0012355	-1.67576	0.0232591	DOWN
XPR1	1.23837	4.41798e-06	1.2622	0.0042799	UP
ZBED2	-2.66344	0.000583282	-3.28368	0.00152284	DOWN
ZC4H2	-1.96084	2.54484e-05	-1.41548	0.0169155	DOWN
ZEB1	-1.6453	0.000997512	-1.23193	0.0100218	DOWN
ZFPM2	-1.07181	0.0101338	-2.11766	0.000898979	DOWN
ZIC2	2.27899	0.0117553	5.89617	3.68307e-17	UP
ZIC5	1.99764	0.0251008	8.38034	5.86634e-15	UP
ZNF256	-1.43111	0.0215485	-1.1898	0.0195904	DOWN
ZNF311	1.67839	0.0086002	2.44273	0.00506307	UP
ZNF367	1.18306	0.0046643	1.503	0.0221251	UP
ZNF385D	-2.52272	2.89673e-08	-1.30069	0.0260474	DOWN
ZNF426	-1.50187	0.000496904	-1.03197	0.00686273	DOWN
ZNF521	-1.74397	0.000403462	-1.4172	0.0013971	DOWN
ZNF681	-1.86479	0.00106294	-1.61111	0.0004355	DOWN
ZWINT	1.23392	0.00380344	1.25958	0.0472735	UP

## Sheet: Supplementary Table4
Supplemental Table 4. KEGG enrichment pathways of TR-coding genes.
KEGG enrichment pathways in up-regulated genes
#Term	Database	ID	Input number	Background number	P-Value	Corrected P-Value	Input	Hyperlink
Cell cycle	KEGG PATHWAY	hsa04110	19	124	7.00705e-18	1.38039e-15	PCNA|CCNB2|CCNB1|MAD2L1|RBL1|E2F1|PLK1|CCNE1|PKMYT1|CDC20|TTK|CDK1|MCM4|DBF4|MCM2|PTTG1|ORC1|CDC6|CHEK1	http://www.genome.jp/kegg-bin/show_pathway?hsa04110/hsa:991%09red/hsa:983%09red/hsa:4998%09red/hsa:9088%09red/hsa:1111%09red/hsa:891%09red/hsa:5347%09red/hsa:5111%09red/hsa:10926%09red/hsa:7272%09red/hsa:4171%09red/hsa:990%09red/hsa:898%09red/hsa:9133%09red/hsa:9232%09red/hsa:1869%09red/hsa:4085%09red/hsa:5933%09red/hsa:4173%09red
Oocyte meiosis	KEGG PATHWAY	hsa04114	11	128	1.79025e-08	1.7634e-06	CCNB2|CCNB1|MAD2L1|RPS6KA1|PLK1|CCNE1|PKMYT1|CDC20|CDK1|AURKA|PTTG1	http://www.genome.jp/kegg-bin/show_pathway?hsa04114/hsa:991%09red/hsa:983%09red/hsa:9088%09red/hsa:891%09red/hsa:5347%09red/hsa:6195%09red/hsa:898%09red/hsa:6790%09red/hsa:9133%09red/hsa:9232%09red/hsa:4085%09red
DNA replication	KEGG PATHWAY	hsa03030	6	36	1.02015e-06	6.69899e-05	PCNA|RFC4|MCM4|FEN1|MCM2|PRIM1	http://www.genome.jp/kegg-bin/show_pathway?hsa03030/hsa:4173%09red/hsa:4171%09red/hsa:5984%09red/hsa:5111%09red/hsa:5557%09red/hsa:2237%09red
Progesterone-mediated oocyte maturation	KEGG PATHWAY	hsa04914	8	99	2.49153e-06	0.000122708	CCNB2|CCNB1|MAD2L1|RPS6KA1|PLK1|PKMYT1|CDK1|AURKA	http://www.genome.jp/kegg-bin/show_pathway?hsa04914/hsa:983%09red/hsa:9088%09red/hsa:891%09red/hsa:5347%09red/hsa:6195%09red/hsa:6790%09red/hsa:9133%09red/hsa:4085%09red
Cellular senescence	KEGG PATHWAY	hsa04218	9	160	9.64653e-06	0.000330979	CCNB2|CCNB1|RBL1|E2F1|CCNE1|LIN9|CDK1|MYBL2|CHEK1	http://www.genome.jp/kegg-bin/show_pathway?hsa04218/hsa:983%09red/hsa:1111%09red/hsa:891%09red/hsa:898%09red/hsa:286826%09red/hsa:4605%09red/hsa:9133%09red/hsa:5933%09red/hsa:1869%09red
Pathways in cancer	KEGG PATHWAY	hsa05200	16	530	1.00806e-05	0.000330979	EGLN3|IL12RB2|TRAF4|STAT1|E2F1|CKS2|BIRC5|CCNE1|CKS1B|SLC2A1|NQO1|RAD51|GNGT1|MMP9|LAMC2|IL23A	http://www.genome.jp/kegg-bin/show_pathway?hsa05200/hsa:3595%09red/hsa:3918%09red/hsa:4318%09red/hsa:51561%09red/hsa:6772%09red/hsa:9618%09red/hsa:6513%09red/hsa:2792%09red/hsa:112399%09red/hsa:898%09red/hsa:1163%09red/hsa:1728%09red/hsa:5888%09red/hsa:332%09red/hsa:1869%09red/hsa:1164%09red
p53 signaling pathway	KEGG PATHWAY	hsa04115	6	72	3.92513e-05	0.00110464	CCNB2|CCNB1|CCNE1|CDK1|RRM2|CHEK1	http://www.genome.jp/kegg-bin/show_pathway?hsa04115/hsa:983%09red/hsa:1111%09red/hsa:891%09red/hsa:898%09red/hsa:9133%09red/hsa:6241%09red
Small cell lung cancer	KEGG PATHWAY	hsa05222	6	93	0.000148855	0.00366555	TRAF4|E2F1|CKS2|CCNE1|CKS1B|LAMC2	http://www.genome.jp/kegg-bin/show_pathway?hsa05222/hsa:3918%09red/hsa:9618%09red/hsa:1164%09red/hsa:1163%09red/hsa:898%09red/hsa:1869%09red
Transcriptional misregulation in cancer	KEGG PATHWAY	hsa05202	8	186	0.000180707	0.00395547	ETV7|GZMB|SIX4|SIX1|PLAU|TLX3|MMP9|MMP3	http://www.genome.jp/kegg-bin/show_pathway?hsa05202/hsa:30012%09red/hsa:4318%09red/hsa:5328%09red/hsa:4314%09red/hsa:51513%09red/hsa:3002%09red/hsa:6495%09red/hsa:51804%09red
Homologous recombination	KEGG PATHWAY	hsa03440	4	41	0.000459762	0.00905732	BLM|RAD54L|RAD51|RAD54B	http://www.genome.jp/kegg-bin/show_pathway?hsa03440/hsa:5888%09red/hsa:641%09red/hsa:8438%09red/hsa:25788%09red
Human T-cell leukemia virus 1 infection	KEGG PATHWAY	hsa05166	8	219	0.000517715	0.00927181	CCNB2|MAD2L1|E2F1|CCNE1|SLC2A1|CDC20|PTTG1|CHEK1	http://www.genome.jp/kegg-bin/show_pathway?hsa05166/hsa:991%09red/hsa:1111%09red/hsa:6513%09red/hsa:898%09red/hsa:9133%09red/hsa:9232%09red/hsa:1869%09red/hsa:4085%09red
Rheumatoid arthritis	KEGG PATHWAY	hsa05323	5	91	0.00106396	0.0169836	CCL20|DTL|MMP3|IL23A|CD80	http://www.genome.jp/kegg-bin/show_pathway?hsa05323/hsa:6364%09red/hsa:10673%09red/hsa:51561%09red/hsa:941%09red/hsa:4314%09red
Mismatch repair	KEGG PATHWAY	hsa03430	3	23	0.00114541	0.0169836	PCNA|RFC4|EXO1	http://www.genome.jp/kegg-bin/show_pathway?hsa03430/hsa:5111%09red/hsa:5984%09red/hsa:9156%09red
Fanconi anemia pathway	KEGG PATHWAY	hsa03460	4	54	0.00120696	0.0169836	BLM|SLX1B|RMI1|RAD51	http://www.genome.jp/kegg-bin/show_pathway?hsa03460/hsa:80010%09red/hsa:5888%09red/hsa:641%09red/hsa:79008%09red
Prostate cancer	KEGG PATHWAY	hsa05215	5	97	0.00139468	0.0183167	PLAU|CCNE1|MMP3|E2F1|MMP9	http://www.genome.jp/kegg-bin/show_pathway?hsa05215/hsa:4318%09red/hsa:5328%09red/hsa:1869%09red/hsa:4314%09red/hsa:898%09red
Human immunodeficiency virus 1 infection	KEGG PATHWAY	hsa05170	7	212	0.00200345	0.0246675	CCNB2|CCNB1|GNGT1|CDK1|CGAS|BST2|CHEK1	http://www.genome.jp/kegg-bin/show_pathway?hsa05170/hsa:684%09red/hsa:1111%09red/hsa:891%09red/hsa:2792%09red/hsa:983%09red/hsa:115004%09red/hsa:9133%09red
Hepatitis B	KEGG PATHWAY	hsa05161	6	163	0.00247117	0.0275235	PCNA|E2F1|STAT1|BIRC5|CCNE1|MMP9	http://www.genome.jp/kegg-bin/show_pathway?hsa05161/hsa:4318%09red/hsa:6772%09red/hsa:5111%09red/hsa:898%09red/hsa:332%09red/hsa:1869%09red
Mucin type O-glycan biosynthesis	KEGG PATHWAY	hsa00512	3	31	0.00251484	0.0275235	GALNT14|GCNT1|GALNT6	http://www.genome.jp/kegg-bin/show_pathway?hsa00512/hsa:2650%09red/hsa:79623%09red/hsa:11226%09red
Staphylococcus aureus infection	KEGG PATHWAY	hsa05150	4	68	0.00268216	0.0278098	FCGR3A|PTAFR|C1QB|C1QC	http://www.genome.jp/kegg-bin/show_pathway?hsa05150/hsa:713%09red/hsa:5724%09red/hsa:2214%09red/hsa:714%09red
Apoptosis	KEGG PATHWAY	hsa04210	5	136	0.00563228	0.0506329	BIRC5|LMNB1|HRK|GZMB|CTSS	http://www.genome.jp/kegg-bin/show_pathway?hsa04210/hsa:332%09red/hsa:8739%09red/hsa:3002%09red/hsa:1520%09red/hsa:4001%09red
Type I diabetes mellitus	KEGG PATHWAY	hsa04940	3	43	0.00594581	0.0506329	CD80|GAD1|GZMB	http://www.genome.jp/kegg-bin/show_pathway?hsa04940/hsa:2571%09red/hsa:3002%09red/hsa:941%09red
ECM-receptor interaction	KEGG PATHWAY	hsa04512	4	86	0.00595771	0.0506329	LAMC2|HMMR|COL9A2|DAG1	http://www.genome.jp/kegg-bin/show_pathway?hsa04512/hsa:3918%09red/hsa:1298%09red/hsa:3161%09red/hsa:1605%09red
Human papillomavirus infection	KEGG PATHWAY	hsa05165	8	330	0.00613423	0.0506329	STAT1|RBL1|E2F1|CCNE1|COL9A2|OASL|ISG15|LAMC2	http://www.genome.jp/kegg-bin/show_pathway?hsa05165/hsa:9636%09red/hsa:3918%09red/hsa:6772%09red/hsa:1298%09red/hsa:898%09red/hsa:8638%09red/hsa:5933%09red/hsa:1869%09red
Viral carcinogenesis	KEGG PATHWAY	hsa05203	6	201	0.00660955	0.0506329	RBL1|CCNE1|CDC20|CDK1|CCR8|CHEK1	http://www.genome.jp/kegg-bin/show_pathway?hsa05203/hsa:991%09red/hsa:983%09red/hsa:1237%09red/hsa:1111%09red/hsa:898%09red/hsa:5933%09red
Epstein-Barr virus infection	KEGG PATHWAY	hsa05169	6	201	0.00660955	0.0506329	E2F1|STAT1|CCNE1|NFKBIE|OAS2|ISG15	http://www.genome.jp/kegg-bin/show_pathway?hsa05169/hsa:9636%09red/hsa:6772%09red/hsa:4794%09red/hsa:898%09red/hsa:4939%09red/hsa:1869%09red
PD-L1 expression and PD-1 checkpoint pathway in cancer	KEGG PATHWAY	hsa05235	4	89	0.00668251	0.0506329	BATF2|CD274|STAT1|NFKBIE	http://www.genome.jp/kegg-bin/show_pathway?hsa05235/hsa:6772%09red/hsa:4794%09red/hsa:116071%09red/hsa:29126%09red
IL-17 signaling pathway	KEGG PATHWAY	hsa04657	4	93	0.00773649	0.0564477	CCL20|TRAF4|MMP3|MMP9	http://www.genome.jp/kegg-bin/show_pathway?hsa04657/hsa:9618%09red/hsa:6364%09red/hsa:4318%09red/hsa:4314%09red
Cytokine-cytokine receptor interaction	KEGG PATHWAY	hsa04060	7	294	0.0110286	0.0775938	ACVR1C|IL23A|DTL|IL12RB2|CCR8|CCL20|CXCL13	http://www.genome.jp/kegg-bin/show_pathway?hsa04060/hsa:3595%09red/hsa:51561%09red/hsa:1237%09red/hsa:6364%09red/hsa:10673%09red/hsa:130399%09red/hsa:10563%09red
MicroRNAs in cancer	KEGG PATHWAY	hsa05206	7	299	0.0119867	0.0811107	MMP9|STMN1|E2F1|CCNE1|PLAU|KIF23|CDCA5	http://www.genome.jp/kegg-bin/show_pathway?hsa05206/hsa:4318%09red/hsa:9493%09red/hsa:5328%09red/hsa:898%09red/hsa:3925%09red/hsa:113130%09red/hsa:1869%09red
Pyrimidine metabolism	KEGG PATHWAY	hsa00240	3	57	0.0123519	0.0811107	TYMS|RRM2|TK1	http://www.genome.jp/kegg-bin/show_pathway?hsa00240/hsa:7083%09red/hsa:7298%09red/hsa:6241%09red
One carbon pool by folate	KEGG PATHWAY	hsa00670	2	20	0.0132223	0.0840257	DHFR|TYMS	http://www.genome.jp/kegg-bin/show_pathway?hsa00670/hsa:1719%09red/hsa:7298%09red
Tuberculosis	KEGG PATHWAY	hsa05152	5	179	0.0164783	0.101444	IL23A|CTSS|FCGR3A|CYP27B1|STAT1	http://www.genome.jp/kegg-bin/show_pathway?hsa05152/hsa:51561%09red/hsa:6772%09red/hsa:2214%09red/hsa:1520%09red/hsa:1594%09red
Inflammatory bowel disease (IBD)	KEGG PATHWAY	hsa05321	3	65	0.0172681	0.103085	IL12RB2|IL23A|STAT1	http://www.genome.jp/kegg-bin/show_pathway?hsa05321/hsa:3595%09red/hsa:51561%09red/hsa:6772%09red
Chemokine signaling pathway	KEGG PATHWAY	hsa04062	5	190	0.0206094	0.118022	CCR8|CCL20|CXCL13|GNGT1|STAT1	http://www.genome.jp/kegg-bin/show_pathway?hsa04062/hsa:6364%09red/hsa:10563%09red/hsa:6772%09red/hsa:2792%09red/hsa:1237%09red
Maturity onset diabetes of the young	KEGG PATHWAY	hsa04950	2	26	0.0209684	0.118022	PAX6|MNX1	http://www.genome.jp/kegg-bin/show_pathway?hsa04950/hsa:3110%09red/hsa:5080%09red
Leishmaniasis	KEGG PATHWAY	hsa05140	3	74	0.0239253	0.128252	MARCKSL1|FCGR3A|STAT1	http://www.genome.jp/kegg-bin/show_pathway?hsa05140/hsa:6772%09red/hsa:2214%09red/hsa:65108%09red
Systemic lupus erythematosus	KEGG PATHWAY	hsa05322	4	133	0.0245293	0.128252	CD80|FCGR3A|C1QB|C1QC	http://www.genome.jp/kegg-bin/show_pathway?hsa05322/hsa:713%09red/hsa:941%09red/hsa:714%09red/hsa:2214%09red
Pancreatic cancer	KEGG PATHWAY	hsa05212	3	75	0.024739	0.128252	RAD51|STAT1|E2F1	http://www.genome.jp/kegg-bin/show_pathway?hsa05212/hsa:5888%09red/hsa:1869%09red/hsa:6772%09red
Pertussis	KEGG PATHWAY	hsa05133	3	76	0.0255675	0.129149	C1QC|C1QB|IL23A	http://www.genome.jp/kegg-bin/show_pathway?hsa05133/hsa:713%09red/hsa:51561%09red/hsa:714%09red
Antigen processing and presentation	KEGG PATHWAY	hsa04612	3	77	0.0264108	0.130073	CTSS|HSPA6|IFI30	http://www.genome.jp/kegg-bin/show_pathway?hsa04612/hsa:10437%09red/hsa:1520%09red/hsa:3310%09red
Measles	KEGG PATHWAY	hsa05162	4	138	0.027504	0.130736	OAS2|CCNE1|HSPA6|STAT1	http://www.genome.jp/kegg-bin/show_pathway?hsa05162/hsa:4939%09red/hsa:6772%09red/hsa:898%09red/hsa:3310%09red
Complement and coagulation cascades	KEGG PATHWAY	hsa04610	3	79	0.0281416	0.130736	C1QC|C1QB|PLAU	http://www.genome.jp/kegg-bin/show_pathway?hsa04610/hsa:713%09red/hsa:5328%09red/hsa:714%09red
Antifolate resistance	KEGG PATHWAY	hsa01523	2	31	0.0285363	0.130736	DHFR|TYMS	http://www.genome.jp/kegg-bin/show_pathway?hsa01523/hsa:1719%09red/hsa:7298%09red
Base excision repair	KEGG PATHWAY	hsa03410	2	33	0.031825	0.142489	PCNA|FEN1	http://www.genome.jp/kegg-bin/show_pathway?hsa03410/hsa:5111%09red/hsa:2237%09red
Prion diseases	KEGG PATHWAY	hsa05020	2	35	0.0352549	0.154338	C1QC|C1QB	http://www.genome.jp/kegg-bin/show_pathway?hsa05020/hsa:713%09red/hsa:714%09red
Phagosome	KEGG PATHWAY	hsa04145	4	152	0.0369357	0.155173	CTSS|TFRC|FCGR3A|OLR1	http://www.genome.jp/kegg-bin/show_pathway?hsa04145/hsa:7037%09red/hsa:4973%09red/hsa:1520%09red/hsa:2214%09red
Alanine, aspartate and glutamate metabolism	KEGG PATHWAY	hsa00250	2	36	0.0370211	0.155173	IL4I1|GAD1	http://www.genome.jp/kegg-bin/show_pathway?hsa00250/hsa:259307%09red/hsa:2571%09red
Protein digestion and absorption	KEGG PATHWAY	hsa04974	3	90	0.0387079	0.15748	KCNN4|COL9A2|COL11A1	http://www.genome.jp/kegg-bin/show_pathway?hsa04974/hsa:3783%09red/hsa:1298%09red/hsa:1301%09red
Hepatitis C	KEGG PATHWAY	hsa05160	4	155	0.0391702	0.15748	OAS2|STAT1|RSAD2|E2F1	http://www.genome.jp/kegg-bin/show_pathway?hsa05160/hsa:1869%09red/hsa:4939%09red/hsa:6772%09red/hsa:91543%09red
Allograft rejection	KEGG PATHWAY	hsa05330	2	38	0.0406529	0.157665	CD80|GZMB	http://www.genome.jp/kegg-bin/show_pathway?hsa05330/hsa:3002%09red/hsa:941%09red
Th1 and Th2 cell differentiation	KEGG PATHWAY	hsa04658	3	92	0.040817	0.157665	IL12RB2|STAT1|NFKBIE	http://www.genome.jp/kegg-bin/show_pathway?hsa04658/hsa:3595%09red/hsa:4794%09red/hsa:6772%09red
Fc gamma R-mediated phagocytosis	KEGG PATHWAY	hsa04666	3	94	0.042983	0.162839	MARCKSL1|PLPP2|FCGR3A	http://www.genome.jp/kegg-bin/show_pathway?hsa04666/hsa:8612%09red/hsa:2214%09red/hsa:65108%09red
Jak-STAT signaling pathway	KEGG PATHWAY	hsa04630	4	162	0.0446783	0.16528	IL22RA2|IL12RB2|IL23A|STAT1	http://www.genome.jp/kegg-bin/show_pathway?hsa04630/hsa:3595%09red/hsa:51561%09red/hsa:6772%09red/hsa:116379%09red
Graft-versus-host disease	KEGG PATHWAY	hsa05332	2	41	0.0463393	0.16528	CD80|GZMB	http://www.genome.jp/kegg-bin/show_pathway?hsa05332/hsa:3002%09red/hsa:941%09red
Bladder cancer	KEGG PATHWAY	hsa05219	2	41	0.0463393	0.16528	E2F1|MMP9	http://www.genome.jp/kegg-bin/show_pathway?hsa05219/hsa:4318%09red/hsa:1869%09red
Phenylalanine, tyrosine and tryptophan biosynthesis	KEGG PATHWAY	hsa00400	1	5	0.0469832	0.16528	IL4I1	http://www.genome.jp/kegg-bin/show_pathway?hsa00400/hsa:259307%09red
Influenza A	KEGG PATHWAY	hsa05164	4	167	0.0488646	0.168883	OAS2|RSAD2|STAT1|KPNA2	http://www.genome.jp/kegg-bin/show_pathway?hsa05164/hsa:3838%09red/hsa:4939%09red/hsa:6772%09red/hsa:91543%09red
Viral protein interaction with cytokine and cytokine receptor	KEGG PATHWAY	hsa04061	3	100	0.049818	0.16921	CCR8|CCL20|CXCL13	http://www.genome.jp/kegg-bin/show_pathway?hsa04061/hsa:6364%09red/hsa:10563%09red/hsa:1237%09red
KEGG enrichment pathways in down-regulated genes
#Term	Database	ID	Input number	Background number	P-Value	Corrected P-Value	Input	Hyperlink
Metabolic pathways	KEGG PATHWAY	hsa01100	44	1433	1.80908e-08	4.08851e-06	AOX1|AOC3|NPR1|GSTA4|AGXT|GPAT3|GAB1|ME1|ALOX12|GALNT5|PTGDS|LPIN1|PDE1C|PDE1A|PLA2G4F|PDE7B|PYGM|ADH1B|HMGCS1|GUCY2C|CA3|ST3GAL4|MGLL|PTGIS|ENPP1|AMACR|FUT6|COX7A1|ST6GALNAC3|PDE10A|ADCY4|UPP1|GALNT15|GALNT13|ACOX2|DHRS9|OTC|HMOX1|PDE2A|MAOB|GPX3|CYP2C18|RDH12|ALOX15B	http://www.genome.jp/kegg-bin/show_pathway?hsa01100/hsa:2984%09red/hsa:316%09red/hsa:761%09red/hsa:5009%09red/hsa:256435%09red/hsa:239%09red/hsa:79623%09red/hsa:7378%09red/hsa:255189%09red/hsa:145226%09red/hsa:27115%09red/hsa:6484%09red/hsa:4129%09red/hsa:2941%09red/hsa:5138%09red/hsa:10846%09red/hsa:5137%09red/hsa:114805%09red/hsa:5740%09red/hsa:3162%09red/hsa:196883%09red/hsa:128869%09red/hsa:1…
cAMP signaling pathway	KEGG PATHWAY	hsa04024	13	214	3.21128e-06	0.000362875	ADCY4|NPR1|FXYD2|FXYD1|GRIA3|NPY1R|PTGER3|SSTR1|VIP|ADCYAP1|PLN|PDE10A|ATP2B4	http://www.genome.jp/kegg-bin/show_pathway?hsa04024/hsa:5350%09red/hsa:10846%09red/hsa:5348%09red/hsa:7432%09red/hsa:4881%09red/hsa:2892%09red/hsa:4886%09red/hsa:493%09red/hsa:486%09red/hsa:6751%09red/hsa:116%09red/hsa:196883%09red/hsa:5733%09red
Neuroactive ligand-receptor interaction	KEGG PATHWAY	hsa04080	16	338	5.26426e-06	0.000396574	SSTR1|GHR|CALCRL|GRID2|S1PR3|GRIA3|S1PR1|NPY1R|VIP|PTGER3|PRSS1|PRSS3|NPY5R|ADCYAP1|GRM7|TACR1	http://www.genome.jp/kegg-bin/show_pathway?hsa04080/hsa:5644%09red/hsa:7432%09red/hsa:6869%09red/hsa:2690%09red/hsa:6751%09red/hsa:2895%09red/hsa:1901%09red/hsa:2892%09red/hsa:4886%09red/hsa:5646%09red/hsa:116%09red/hsa:10203%09red/hsa:5733%09red/hsa:1903%09red/hsa:2917%09red/hsa:4889%09red
Purine metabolism	KEGG PATHWAY	hsa00230	9	130	4.03465e-05	0.00221959	ADCY4|NPR1|GUCY2C|PDE1C|PDE1A|ENPP1|PDE7B|PDE2A|PDE10A	http://www.genome.jp/kegg-bin/show_pathway?hsa00230/hsa:2984%09red/hsa:10846%09red/hsa:5137%09red/hsa:5136%09red/hsa:5138%09red/hsa:27115%09red/hsa:4881%09red/hsa:196883%09red/hsa:5167%09red
Proteoglycans in cancer	KEGG PATHWAY	hsa05205	11	203	4.9106e-05	0.00221959	DCN|IGF1|HSPB2|CCND1|SDC2|ANK2|PPP1R12B|WNT16|PDCD4|KDR|CAV1	http://www.genome.jp/kegg-bin/show_pathway?hsa05205/hsa:6383%09red/hsa:4660%09red/hsa:3316%09red/hsa:1634%09red/hsa:3479%09red/hsa:3791%09red/hsa:287%09red/hsa:857%09red/hsa:595%09red/hsa:51384%09red/hsa:27250%09red
Cell adhesion molecules (CAMs)	KEGG PATHWAY	hsa04514	9	146	9.38943e-05	0.00353669	CLDN5|LRRC4C|JAM2|SDC2|CADM3|NFASC|ESAM|SELP|NCAM1	http://www.genome.jp/kegg-bin/show_pathway?hsa04514/hsa:6383%09red/hsa:58494%09red/hsa:57863%09red/hsa:57689%09red/hsa:23114%09red/hsa:4684%09red/hsa:90952%09red/hsa:7122%09red/hsa:6403%09red
Protein digestion and absorption	KEGG PATHWAY	hsa04974	7	90	0.000147802	0.00398358	FXYD2|COL14A1|PRSS1|PRSS3|COL1A2|COL6A2|XPNPEP2	http://www.genome.jp/kegg-bin/show_pathway?hsa04974/hsa:1292%09red/hsa:7373%09red/hsa:486%09red/hsa:7512%09red/hsa:5646%09red/hsa:1278%09red/hsa:5644%09red
Morphine addiction	KEGG PATHWAY	hsa05032	7	91	0.00015759	0.00398358	KCNJ3|ADCY4|PDE1C|PDE1A|PDE2A|PDE7B|PDE10A	http://www.genome.jp/kegg-bin/show_pathway?hsa05032/hsa:10846%09red/hsa:5137%09red/hsa:5136%09red/hsa:5138%09red/hsa:27115%09red/hsa:196883%09red/hsa:3760%09red
Arachidonic acid metabolism	KEGG PATHWAY	hsa00590	6	63	0.000158638	0.00398358	PTGIS|GPX3|ALOX12|ALOX15B|PTGDS|PLA2G4F	http://www.genome.jp/kegg-bin/show_pathway?hsa00590/hsa:247%09red/hsa:2878%09red/hsa:5740%09red/hsa:239%09red/hsa:255189%09red/hsa:5730%09red
Focal adhesion	KEGG PATHWAY	hsa04510	10	199	0.000192609	0.00435297	IGF1|CCND1|VEGFD|COL1A2|RELN|PPP1R12B|VWF|COL6A2|KDR|CAV1	http://www.genome.jp/kegg-bin/show_pathway?hsa04510/hsa:7450%09red/hsa:4660%09red/hsa:1292%09red/hsa:595%09red/hsa:3479%09red/hsa:3791%09red/hsa:2277%09red/hsa:5649%09red/hsa:857%09red/hsa:1278%09red
Retinol metabolism	KEGG PATHWAY	hsa00830	6	67	0.000216605	0.00445024	AOX1|DHRS9|RPE65|ADH1B|RDH12|CYP2C18	http://www.genome.jp/kegg-bin/show_pathway?hsa00830/hsa:316%09red/hsa:10170%09red/hsa:145226%09red/hsa:1562%09red/hsa:6121%09red/hsa:125%09red
PPAR signaling pathway	KEGG PATHWAY	hsa03320	6	76	0.000407958	0.00768321	HMGCS1|ACOX2|ME1|SORBS1|PLIN4|SLC27A6	http://www.genome.jp/kegg-bin/show_pathway?hsa03320/hsa:3157%09red/hsa:4199%09red/hsa:10580%09red/hsa:8309%09red/hsa:729359%09red/hsa:28965%09red
Glutamatergic synapse	KEGG PATHWAY	hsa04724	7	114	0.000571963	0.00969824	KCNJ3|ADCY4|GRIA3|DLGAP1|GRM7|SHANK3|PLA2G4F	http://www.genome.jp/kegg-bin/show_pathway?hsa04724/hsa:2892%09red/hsa:255189%09red/hsa:9229%09red/hsa:196883%09red/hsa:85358%09red/hsa:3760%09red/hsa:2917%09red
Serotonergic synapse	KEGG PATHWAY	hsa04726	7	115	0.000600776	0.00969824	KCNJ3|MAOB|CYP2C18|SLC18A2|ALOX15B|PLA2G4F|ALOX12	http://www.genome.jp/kegg-bin/show_pathway?hsa04726/hsa:247%09red/hsa:239%09red/hsa:255189%09red/hsa:1562%09red/hsa:6571%09red/hsa:3760%09red/hsa:4129%09red
Regulation of lipolysis in adipocytes	KEGG PATHWAY	hsa04923	5	55	0.000686545	0.0103439	ADCY4|NPR1|NPY1R|MGLL|PTGER3	http://www.genome.jp/kegg-bin/show_pathway?hsa04923/hsa:4886%09red/hsa:5733%09red/hsa:4881%09red/hsa:11343%09red/hsa:196883%09red
cGMP-PKG signaling pathway	KEGG PATHWAY	hsa04022	8	167	0.001113	0.0157211	ADCY4|NPR1|FXYD2|KCNJ8|PDE2A|TRPC6|PLN|ATP2B4	http://www.genome.jp/kegg-bin/show_pathway?hsa04022/hsa:5350%09red/hsa:5138%09red/hsa:4881%09red/hsa:493%09red/hsa:486%09red/hsa:7225%09red/hsa:196883%09red/hsa:3764%09red
Tyrosine metabolism	KEGG PATHWAY	hsa00350	4	36	0.0012058	0.0160301	AOX1|AOC3|ADH1B|MAOB	http://www.genome.jp/kegg-bin/show_pathway?hsa00350/hsa:4129%09red/hsa:316%09red/hsa:8639%09red/hsa:125%09red
Vascular smooth muscle contraction	KEGG PATHWAY	hsa04270	7	132	0.00129266	0.0162301	ACTA2|MYH11|NPR1|ADCY4|CALCRL|PPP1R12B|PLA2G4F	http://www.genome.jp/kegg-bin/show_pathway?hsa04270/hsa:4660%09red/hsa:196883%09red/hsa:59%09red/hsa:255189%09red/hsa:10203%09red/hsa:4881%09red/hsa:4629%09red
Drug metabolism - cytochrome P450	KEGG PATHWAY	hsa00982	5	72	0.00211283	0.0251316	GSTA4|AOX1|FMO2|ADH1B|MAOB	http://www.genome.jp/kegg-bin/show_pathway?hsa00982/hsa:2941%09red/hsa:2327%09red/hsa:316%09red/hsa:4129%09red/hsa:125%09red
ABC transporters	KEGG PATHWAY	hsa02010	4	45	0.0025741	0.0285562	ABCA10|ABCD2|ABCC9|ABCA8	http://www.genome.jp/kegg-bin/show_pathway?hsa02010/hsa:225%09red/hsa:10060%09red/hsa:10351%09red/hsa:10349%09red
Calcium signaling pathway	KEGG PATHWAY	hsa04020	8	193	0.00265345	0.0285562	CACNA1H|ADCY4|PDE1C|PDE1A|PTGER3|PLN|ATP2B4|TACR1	http://www.genome.jp/kegg-bin/show_pathway?hsa04020/hsa:5350%09red/hsa:6869%09red/hsa:5137%09red/hsa:5136%09red/hsa:493%09red/hsa:196883%09red/hsa:5733%09red/hsa:8912%09red
Malaria	KEGG PATHWAY	hsa05144	4	49	0.0034298	0.0352334	IL18|SDC2|SELP|ACKR1	http://www.genome.jp/kegg-bin/show_pathway?hsa05144/hsa:6383%09red/hsa:2532%09red/hsa:3606%09red/hsa:6403%09red
Peroxisome	KEGG PATHWAY	hsa04146	5	83	0.00377481	0.0370916	ACOX2|AMACR|PMP22|ABCD2|AGXT	http://www.genome.jp/kegg-bin/show_pathway?hsa04146/hsa:8309%09red/hsa:225%09red/hsa:23600%09red/hsa:5827%09red/hsa:189%09red
PI3K-Akt signaling pathway	KEGG PATHWAY	hsa04151	11	354	0.00410193	0.0386265	TEK|GHR|CCND1|VEGFD|NTF3|COL1A2|RELN|IGF1|VWF|COL6A2|KDR	http://www.genome.jp/kegg-bin/show_pathway?hsa04151/hsa:7450%09red/hsa:2690%09red/hsa:1292%09red/hsa:595%09red/hsa:3479%09red/hsa:3791%09red/hsa:4908%09red/hsa:2277%09red/hsa:5649%09red/hsa:7010%09red/hsa:1278%09red
ECM-receptor interaction	KEGG PATHWAY	hsa04512	5	86	0.0043557	0.0393756	VWF|FREM1|COL6A2|COL1A2|RELN	http://www.genome.jp/kegg-bin/show_pathway?hsa04512/hsa:7450%09red/hsa:5649%09red/hsa:158326%09red/hsa:1278%09red/hsa:1292%09red
Long-term depression	KEGG PATHWAY	hsa04730	4	60	0.0067321	0.053381	GRIA3|IGF1|PLA2G4F|GRID2	http://www.genome.jp/kegg-bin/show_pathway?hsa04730/hsa:255189%09red/hsa:2895%09red/hsa:3479%09red/hsa:2892%09red
Axon guidance	KEGG PATHWAY	hsa04360	7	181	0.00687407	0.053381	LRRC4C|BOC|GDF7|ABLIM1|TRPC6|SLIT3|CXCL12	http://www.genome.jp/kegg-bin/show_pathway?hsa04360/hsa:6387%09red/hsa:57689%09red/hsa:3983%09red/hsa:6585%09red/hsa:7225%09red/hsa:151449%09red/hsa:91653%09red
Circadian entrainment	KEGG PATHWAY	hsa04713	5	97	0.00703261	0.053381	KCNJ3|GRIA3|ADCY4|ADCYAP1|CACNA1H	http://www.genome.jp/kegg-bin/show_pathway?hsa04713/hsa:8912%09red/hsa:3760%09red/hsa:196883%09red/hsa:116%09red/hsa:2892%09red
Mucin type O-glycan biosynthesis	KEGG PATHWAY	hsa00512	3	31	0.00725112	0.053381	GALNT5|GALNT15|GALNT13	http://www.genome.jp/kegg-bin/show_pathway?hsa00512/hsa:79623%09red/hsa:11227%09red/hsa:114805%09red
Pancreatic secretion	KEGG PATHWAY	hsa04972	5	98	0.00732218	0.053381	ADCY4|PRSS1|PRSS3|FXYD2|ATP2B4	http://www.genome.jp/kegg-bin/show_pathway?hsa04972/hsa:493%09red/hsa:486%09red/hsa:5646%09red/hsa:5644%09red/hsa:196883%09red
Aldosterone synthesis and secretion	KEGG PATHWAY	hsa04925	5	98	0.00732218	0.053381	CACNA1H|ADCY4|PDE2A|ATP2B4|NPR1	http://www.genome.jp/kegg-bin/show_pathway?hsa04925/hsa:493%09red/hsa:8912%09red/hsa:4881%09red/hsa:5138%09red/hsa:196883%09red
Ras signaling pathway	KEGG PATHWAY	hsa04014	8	232	0.00760553	0.053714	TEK|RASA4B|VEGFD|NTF3|IGF1|RASA4|PLA2G4F|KDR	http://www.genome.jp/kegg-bin/show_pathway?hsa04014/hsa:2277%09red/hsa:3479%09red/hsa:4908%09red/hsa:255189%09red/hsa:100271927%09red/hsa:3791%09red/hsa:7010%09red/hsa:10156%09red
Viral protein interaction with cytokine and cytokine receptor	KEGG PATHWAY	hsa04061	5	100	0.00792605	0.0542814	CCL21|CXCR2|CXCL12|CCL14|IL18	http://www.genome.jp/kegg-bin/show_pathway?hsa04061/hsa:6358%09red/hsa:3579%09red/hsa:6366%09red/hsa:6387%09red/hsa:3606%09red
Phospholipase D signaling pathway	KEGG PATHWAY	hsa04072	6	148	0.00972629	0.0634457	ADCY4|FCER1A|CXCR2|DNM3|GRM7|PLA2G4F	http://www.genome.jp/kegg-bin/show_pathway?hsa04072/hsa:3579%09red/hsa:255189%09red/hsa:196883%09red/hsa:2205%09red/hsa:2917%09red/hsa:26052%09red
Cytokine-cytokine receptor interaction	KEGG PATHWAY	hsa04060	9	294	0.00982567	0.0634457	IL18|IL1RN|IL36RN|CCL14|GHR|GDF7|CXCR2|CCL21|CXCL12	http://www.genome.jp/kegg-bin/show_pathway?hsa04060/hsa:3579%09red/hsa:6387%09red/hsa:2690%09red/hsa:3557%09red/hsa:3606%09red/hsa:6366%09red/hsa:151449%09red/hsa:6358%09red/hsa:26525%09red
Amphetamine addiction	KEGG PATHWAY	hsa05031	4	68	0.010137	0.0636379	GRIA3|SLC18A2|ARC|MAOB	http://www.genome.jp/kegg-bin/show_pathway?hsa05031/hsa:4129%09red/hsa:23237%09red/hsa:2892%09red/hsa:6571%09red
Renin secretion	KEGG PATHWAY	hsa04924	4	69	0.0106279	0.0649166	PDE1C|NPR1|PDE1A|ADCYAP1	http://www.genome.jp/kegg-bin/show_pathway?hsa04924/hsa:4881%09red/hsa:116%09red/hsa:5137%09red/hsa:5136%09red
Oxytocin signaling pathway	KEGG PATHWAY	hsa04921	6	153	0.0112643	0.0669927	KCNJ3|ADCY4|NPR1|CCND1|PPP1R12B|PLA2G4F	http://www.genome.jp/kegg-bin/show_pathway?hsa04921/hsa:4660%09red/hsa:595%09red/hsa:196883%09red/hsa:255189%09red/hsa:4881%09red/hsa:3760%09red
Wnt signaling pathway	KEGG PATHWAY	hsa04310	6	160	0.0136953	0.0782224	RSPO3|RSPO1|SFRP1|CCND1|DKK4|WNT16	http://www.genome.jp/kegg-bin/show_pathway?hsa04310/hsa:6422%09red/hsa:595%09red/hsa:284654%09red/hsa:84870%09red/hsa:27121%09red/hsa:51384%09red
Glycine, serine and threonine metabolism	KEGG PATHWAY	hsa00260	3	40	0.0138447	0.0782224	MAOB|AOC3|AGXT	http://www.genome.jp/kegg-bin/show_pathway?hsa00260/hsa:4129%09red/hsa:8639%09red/hsa:189%09red
Jak-STAT signaling pathway	KEGG PATHWAY	hsa04630	6	162	0.0144522	0.0796635	AOX1|GHR|PIM1|CCND1|SOCS2|FHL1	http://www.genome.jp/kegg-bin/show_pathway?hsa04630/hsa:316%09red/hsa:2690%09red/hsa:5292%09red/hsa:595%09red/hsa:2273%09red/hsa:8835%09red
Phenylalanine metabolism	KEGG PATHWAY	hsa00360	2	17	0.0204316	0.107385	MAOB|AOC3	http://www.genome.jp/kegg-bin/show_pathway?hsa00360/hsa:4129%09red/hsa:8639%09red
Primary bile acid biosynthesis	KEGG PATHWAY	hsa00120	2	17	0.0204316	0.107385	ACOX2|AMACR	http://www.genome.jp/kegg-bin/show_pathway?hsa00120/hsa:8309%09red/hsa:23600%09red
Insulin secretion	KEGG PATHWAY	hsa04911	4	86	0.0214021	0.109929	ADCY4|KCNN3|FXYD2|ADCYAP1	http://www.genome.jp/kegg-bin/show_pathway?hsa04911/hsa:3782%09red/hsa:486%09red/hsa:116%09red/hsa:196883%09red
Ovarian steroidogenesis	KEGG PATHWAY	hsa04913	3	49	0.0229632	0.115326	ADCY4|IGF1|PLA2G4F	http://www.genome.jp/kegg-bin/show_pathway?hsa04913/hsa:255189%09red/hsa:3479%09red/hsa:196883%09red
Transcriptional misregulation in cancer	KEGG PATHWAY	hsa05202	6	186	0.0259015	0.125154	WT1|IGF1|GRIA3|WNT16|ZEB1|HPGD	http://www.genome.jp/kegg-bin/show_pathway?hsa05202/hsa:3248%09red/hsa:3479%09red/hsa:2892%09red/hsa:7490%09red/hsa:6935%09red/hsa:51384%09red
Insulin signaling pathway	KEGG PATHWAY	hsa04910	5	137	0.0260277	0.125154	SORBS1|TRIP10|PPP1R3C|PYGM|SOCS2	http://www.genome.jp/kegg-bin/show_pathway?hsa04910/hsa:8835%09red/hsa:5507%09red/hsa:9322%09red/hsa:10580%09red/hsa:5837%09red
MAPK signaling pathway	KEGG PATHWAY	hsa04010	8	295	0.0270049	0.125845	CACNA1H|TEK|VEGFD|NTF3|KDR|IGF1|PLA2G4F|PTPN5	http://www.genome.jp/kegg-bin/show_pathway?hsa04010/hsa:2277%09red/hsa:3479%09red/hsa:4908%09red/hsa:255189%09red/hsa:3791%09red/hsa:84867%09red/hsa:7010%09red/hsa:8912%09red
Fluid shear stress and atherosclerosis	KEGG PATHWAY	hsa05418	5	139	0.027427	0.125845	GSTA4|SDC2|HMOX1|KDR|CAV1	http://www.genome.jp/kegg-bin/show_pathway?hsa05418/hsa:2941%09red/hsa:6383%09red/hsa:3791%09red/hsa:857%09red/hsa:3162%09red
Mineral absorption	KEGG PATHWAY	hsa04978	3	53	0.0278419	0.125845	HMOX1|FXYD2|MT1A	http://www.genome.jp/kegg-bin/show_pathway?hsa04978/hsa:486%09red/hsa:3162%09red/hsa:4489%09red
MicroRNAs in cancer	KEGG PATHWAY	hsa05206	8	299	0.028873	0.127947	RECK|HDAC4|PIM1|ZFPM2|HMOX1|CCND1|PDCD4|ZEB1	http://www.genome.jp/kegg-bin/show_pathway?hsa05206/hsa:5292%09red/hsa:23414%09red/hsa:595%09red/hsa:8434%09red/hsa:27250%09red/hsa:3162%09red/hsa:9759%09red/hsa:6935%09red
Dilated cardiomyopathy (DCM)	KEGG PATHWAY	hsa05414	4	96	0.0300268	0.130501	ADCY4|PLN|DES|IGF1	http://www.genome.jp/kegg-bin/show_pathway?hsa05414/hsa:5350%09red/hsa:3479%09red/hsa:1674%09red/hsa:196883%09red
Endocrine resistance	KEGG PATHWAY	hsa01522	4	98	0.0319644	0.136301	CCND1|ADCY4|IGF1|DLL4	http://www.genome.jp/kegg-bin/show_pathway?hsa01522/hsa:595%09red/hsa:3479%09red/hsa:54567%09red/hsa:196883%09red
Inflammatory mediator regulation of TRP channels	KEGG PATHWAY	hsa04750	4	100	0.0339736	0.139601	ADCY4|IGF1|PLA2G4F|ALOX12	http://www.genome.jp/kegg-bin/show_pathway?hsa04750/hsa:255189%09red/hsa:239%09red/hsa:3479%09red/hsa:196883%09red
AGE-RAGE signaling pathway in diabetic complications	KEGG PATHWAY	hsa04933	4	100	0.0339736	0.139601	CCND1|VEGFD|COL1A2|PIM1	http://www.genome.jp/kegg-bin/show_pathway?hsa04933/hsa:2277%09red/hsa:5292%09red/hsa:595%09red/hsa:1278%09red
Adrenergic signaling in cardiomyocytes	KEGG PATHWAY	hsa04261	5	149	0.0351354	0.141796	ADCY4|SCN7A|FXYD2|ATP2B4|PLN	http://www.genome.jp/kegg-bin/show_pathway?hsa04261/hsa:5350%09red/hsa:486%09red/hsa:6332%09red/hsa:196883%09red/hsa:493%09red
Glycerolipid metabolism	KEGG PATHWAY	hsa00561	3	61	0.0391121	0.155076	MGLL|GPAT3|LPIN1	http://www.genome.jp/kegg-bin/show_pathway?hsa00561/hsa:84803%09red/hsa:11343%09red/hsa:23175%09red
Longevity regulating pathway - multiple species	KEGG PATHWAY	hsa04213	3	62	0.0406607	0.158437	ADCY4|IGF1|CRYAB	http://www.genome.jp/kegg-bin/show_pathway?hsa04213/hsa:3479%09red/hsa:1410%09red/hsa:196883%09red
Glycosphingolipid biosynthesis - lacto and neolacto series	KEGG PATHWAY	hsa00601	2	27	0.0449495	0.172179	FUT6|ST3GAL4	http://www.genome.jp/kegg-bin/show_pathway?hsa00601/hsa:6484%09red/hsa:2528%09red
Leukocyte transendothelial migration	KEGG PATHWAY	hsa04670	4	112	0.047543	0.179079	CXCL12|JAM2|ESAM|CLDN5	http://www.genome.jp/kegg-bin/show_pathway?hsa04670/hsa:58494%09red/hsa:6387%09red/hsa:7122%09red/hsa:90952%09red

## Sheet: Supplementary Table5
Supplemental Table 5. The list of ion-channel-related and tumorigenesis-related (ICTR-) lncRNAs.
LncRNA_gene	Ion-channel genes	Cor	Padj
ENSG00000267328.1	ANO4	0.71	2.37241e-13
ENSG00000267328.1	CACNA1G	0.41	0.00112097
ENSG00000267328.1	CACNG2	0.44	0.000232985
ENSG00000267328.1	GRIA2	0.72	5.01111e-14
ENSG00000267328.1	GRIA4	0.67	7.80527e-12
ENSG00000267328.1	GRID1	0.74	1.94537e-15
ENSG00000267328.1	GRIN3A	0.63	4.33721e-09
ENSG00000267328.1	HVCN1	0.53	1.93646e-06
ENSG00000267328.1	ITPR1	0.44	0.000247418
ENSG00000267328.1	KCNA4	0.49	2.14919e-05
ENSG00000267328.1	KCNJ8	0.51	5.95252e-06
ENSG00000267328.1	KCNMA1	0.64	3.1285e-10
ENSG00000267328.1	NALCN	0.48	4.09171e-05
ENSG00000267328.1	RYR2	0.56	1.88568e-07
ENSG00000267328.1	TRPC4	0.5	1.83244e-05
ENSG00000226816.2	KCNC4	0.42	0.00317508
ENSG00000224903.1	CACNA1H	0.44	0.000588411
ENSG00000224903.1	GABRD	0.43	0.000719127
ENSG00000224903.1	GABRR1	0.44	0.00113402
ENSG00000224903.1	KCNQ2	0.47	0.000423128
ENSG00000224903.1	KCNT1	0.48	6.19038e-05
ENSG00000224903.1	SCN4A	0.41	0.00221859
ENSG00000269124.1	AQP12A	0.47	0.000266861
ENSG00000269124.1	CACNA1B	0.46	0.000194357
ENSG00000269124.1	CATSPERZ	0.5	6.82108e-05
ENSG00000269124.1	GJC2	0.42	0.00612768
ENSG00000269124.1	GRIN3B	0.55	2.74657e-06
ENSG00000269124.1	KCNK4	0.5	9.46939e-05
ENSG00000269124.1	KCNN2	0.48	0.000214173
ENSG00000269124.1	KCNT1	0.41	0.00102924
ENSG00000269124.1	TRPM5	0.52	8.98564e-06
ENSG00000267751.5	AQP12A	0.77	2.62883e-16
ENSG00000267751.5	AQP12B	0.47	0.000298114
ENSG00000267751.5	CACNG6	0.62	7.41463e-09
ENSG00000267751.5	HTR3A	0.46	0.000406082
ENSG00000267751.5	KCNQ4	0.41	0.0293423
ENSG00000267751.5	SCNN1B	0.42	0.00278773
ENSG00000234638.1	ANO4	0.52	2.81659e-06
ENSG00000234638.1	CACNA1C	0.46	0.000114881
ENSG00000234638.1	CACNG7	0.63	1.4331e-09
ENSG00000234638.1	GRIA2	0.59	1.01646e-08
ENSG00000234638.1	GRIA4	0.44	9.90825e-05
ENSG00000234638.1	GRID1	0.59	1.1385e-08
ENSG00000234638.1	GRIN3A	0.41	0.000825333
ENSG00000234638.1	HVCN1	0.46	6.54077e-05
ENSG00000234638.1	KCNA4	0.62	5.09533e-09
ENSG00000234638.1	KCNJ8	0.49	1.39461e-05
ENSG00000234638.1	KCNK3	0.5	1.00683e-05
ENSG00000234638.1	KCNMA1	0.61	2.77798e-09
ENSG00000234638.1	RYR2	0.42	0.000434688
ENSG00000234638.1	TRPC4	0.52	8.89983e-06
ENSG00000236501.5	AQP7	0.4	0.00271999
ENSG00000236501.5	BEST2	0.43	0.000375048
ENSG00000236501.5	CACNA1A	0.44	0.00012756
ENSG00000236501.5	CHRNA2	0.41	0.00108085
ENSG00000236501.5	HTR3B	0.47	3.49764e-05
ENSG00000236501.5	KCNA4	0.4	0.000818157
ENSG00000236501.5	KCNB1	0.46	4.1523e-05
ENSG00000236501.5	KCNC1	0.45	0.000348495
ENSG00000236501.5	KCNH1	0.43	0.000670875
ENSG00000236501.5	KCNJ3	0.42	0.000543121
ENSG00000236501.5	KCNV1	0.42	0.000667217
ENSG00000236501.5	P2RX3	0.44	0.000391696
ENSG00000236501.5	TRPC4	0.45	0.000261634
ENSG00000269353.1	ANO4	0.46	6.27945e-05
ENSG00000269353.1	CACNG2	0.48	4.00057e-05
ENSG00000269353.1	GRIA2	0.47	3.32891e-05
ENSG00000269353.1	GRIA4	0.6	5.73304e-09
ENSG00000269353.1	GRID1	0.52	1.21098e-06
ENSG00000269353.1	GRIN3A	0.45	0.00018022
ENSG00000269353.1	HVCN1	0.43	0.000252869
ENSG00000269353.1	KCNMA1	0.44	9.7918e-05
ENSG00000269353.1	RYR2	0.51	3.98421e-06
ENSG00000233850.1	CLIC3	0.42	0.000335507
ENSG00000233850.1	GABRA4	0.46	0.000475393
ENSG00000233850.1	GJB2	0.47	6.02133e-05
ENSG00000231062.1	AQP1	0.4	0.00186674
ENSG00000231062.1	CLIC3	0.57	6.14919e-08
ENSG00000231062.1	GJB2	0.55	6.93371e-07
ENSG00000231062.1	SCNN1B	0.41	0.00281927
ENSG00000268756.1	KCNB1	0.45	8.41961e-05
ENSG00000268756.1	KCNJ14	0.4	0.000452723
ENSG00000268756.1	MIP	0.42	0.000875396
ENSG00000268756.1	ZACN	0.41	0.000465319
ENSG00000224220.1	CNGA1	0.43	0.000535092
ENSG00000224220.1	KCNJ6	0.52	3.96749e-06
ENSG00000224220.1	KCNMA1	0.41	0.000532542
ENSG00000214999.3	AQP3	0.41	0.00513121
ENSG00000214999.3	CLIC3	0.42	0.000331137
ENSG00000214999.3	GJB2	0.6	1.91821e-08
ENSG00000214999.3	GJB6	0.6	4.58321e-08
ENSG00000214999.3	KCNU1	0.41	0.00732074
ENSG00000214999.3	TRPV3	0.44	0.000325698
ENSG00000180139.11	ANO4	0.6	1.13648e-08
ENSG00000180139.11	CACNG2	0.52	3.74377e-06
ENSG00000180139.11	CATSPERD	0.49	3.58162e-05
ENSG00000180139.11	CNGA1	0.45	0.000241032
ENSG00000180139.11	GRIA2	0.75	3.28236e-16
ENSG00000180139.11	GRIA4	0.86	9.79137e-26
ENSG00000180139.11	GRID1	0.74	3.09383e-15
ENSG00000180139.11	GRIN3A	0.45	0.000200274
ENSG00000180139.11	HVCN1	0.66	2.5483e-10
ENSG00000180139.11	ITPR1	0.61	1.8965e-08
ENSG00000180139.11	KCNMA1	0.76	6.17503e-16
ENSG00000180139.11	NALCN	0.55	9.52779e-07
ENSG00000180139.11	PKD2	0.54	7.94597e-07
ENSG00000180139.11	RYR2	0.7	3.63047e-12
ENSG00000180139.11	TRPC4	0.47	0.000109428
ENSG00000241158.5	ANO4	0.63	1.04805e-09
ENSG00000241158.5	ANO5	0.45	0.000762939
ENSG00000241158.5	CACNA1C	0.43	0.000512593
ENSG00000241158.5	CACNA1G	0.44	0.00024182
ENSG00000241158.5	CACNG2	0.45	0.000166088
ENSG00000241158.5	CNGA4	0.45	0.000591743
ENSG00000241158.5	GRIA2	0.66	3.41974e-11
ENSG00000241158.5	GRIA4	0.56	9.0912e-08
ENSG00000241158.5	GRID1	0.7	3.99923e-13
ENSG00000241158.5	GRIN3A	0.48	4.68612e-05
ENSG00000241158.5	HVCN1	0.56	2.48651e-07
ENSG00000241158.5	ITPR1	0.54	1.29889e-06
ENSG00000241158.5	KCNA4	0.52	2.75333e-06
ENSG00000241158.5	KCNJ8	0.54	9.42254e-07
ENSG00000241158.5	KCNK3	0.42	0.000521063
ENSG00000241158.5	KCNMA1	0.61	3.21794e-09
ENSG00000241158.5	NALCN	0.42	0.000477475
ENSG00000241158.5	RYR2	0.55	4.40136e-07
ENSG00000241158.5	TRPC4	0.58	5.04054e-07
ENSG00000263335.1	ANO4	0.56	1.37543e-07
ENSG00000263335.1	CACNG2	0.48	3.83081e-05
ENSG00000263335.1	CATSPERD	0.49	3.58162e-05
ENSG00000263335.1	CNGA1	0.42	0.000621259
ENSG00000263335.1	GRIA2	0.75	3.28236e-16
ENSG00000263335.1	GRIA4	0.83	2.01471e-22
ENSG00000263335.1	GRID1	0.72	1.79205e-14
ENSG00000263335.1	GRIN3A	0.44	0.000315166
ENSG00000263335.1	HVCN1	0.63	2.30287e-09
ENSG00000263335.1	ITPR1	0.6	1.93768e-08
ENSG00000263335.1	KCNMA1	0.76	6.47829e-16
ENSG00000263335.1	NALCN	0.54	1.30506e-06
ENSG00000263335.1	PKD2	0.51	5.61899e-06
ENSG00000263335.1	RYR2	0.64	5.74469e-10
ENSG00000263335.1	TRPC4	0.42	0.00066201
ENSG00000263065.1	ANO4	0.57	1.15699e-07
ENSG00000263065.1	CACNG2	0.52	4.53884e-06
ENSG00000263065.1	CATSPERD	0.46	0.000143423
ENSG00000263065.1	CNGA1	0.42	0.000734954
ENSG00000263065.1	GRIA2	0.72	3.62729e-14
ENSG00000263065.1	GRIA4	0.83	2.04735e-22
ENSG00000263065.1	GRID1	0.71	4.70502e-14
ENSG00000263065.1	GRIN3A	0.45	0.000182848
ENSG00000263065.1	HVCN1	0.63	2.07554e-09
ENSG00000263065.1	ITPR1	0.61	1.8965e-08
ENSG00000263065.1	KCNMA1	0.74	3.03256e-15
ENSG00000263065.1	NALCN	0.52	5.40215e-06
ENSG00000263065.1	PKD2	0.51	7.23999e-06
ENSG00000263065.1	RYR2	0.65	3.05463e-10
ENSG00000263065.1	TRPC4	0.43	0.000578859
ENSG00000232828.1	KCND1	0.46	0.000451037
ENSG00000271880.1	ANO1	0.53	1.46551e-05
ENSG00000271880.1	ANO10	0.57	6.90318e-07
ENSG00000271880.1	ANO6	0.57	1.17399e-07
ENSG00000271880.1	BEST1	0.47	0.000407177
ENSG00000271880.1	CATSPER2	0.57	2.67009e-07
ENSG00000271880.1	CATSPER3	0.75	1.22697e-15
ENSG00000271880.1	CATSPER4	0.43	0.00454711
ENSG00000271880.1	CATSPERE	0.65	3.07634e-10
ENSG00000271880.1	CHRND	0.67	6.01446e-11
ENSG00000271880.1	CLCN5	0.51	1.50222e-05
ENSG00000271880.1	CLCN6	0.4	0.00506525
ENSG00000271880.1	CLCN7	0.66	2.42734e-10
ENSG00000271880.1	CLCNKA	0.42	0.00208564
ENSG00000271880.1	CLIC1	-0.41	0.00221649
ENSG00000271880.1	CLIC2	0.42	0.0025729
ENSG00000271880.1	GRIA3	0.55	2.47504e-06
ENSG00000271880.1	GRID2	0.45	0.00276914
ENSG00000271880.1	GRIK1	0.45	0.000230999
ENSG00000271880.1	KCND2	0.46	0.00026592
ENSG00000271880.1	KCND3	0.46	0.000653705
ENSG00000271880.1	KCNJ13	0.77	1.16585e-16
ENSG00000271880.1	KCNJ2	0.6	3.06337e-08
ENSG00000271880.1	KCNQ1	0.62	1.70223e-08
ENSG00000271880.1	KCNQ5	0.51	1.08039e-05
ENSG00000271880.1	KCNS2	0.41	0.00305151
ENSG00000271880.1	KCNT2	0.66	2.02587e-10
ENSG00000271880.1	KCNV2	0.59	5.29924e-08
ENSG00000271880.1	P2RX2	0.42	0.00512142
ENSG00000271880.1	P2RX7	0.5	3.72793e-05
ENSG00000271880.1	PKD2	0.66	7.14275e-11
ENSG00000271880.1	RYR2	0.48	2.4553e-05
ENSG00000271880.1	SCN3A	0.57	8.92935e-07
ENSG00000271880.1	SCN4B	0.57	7.3545e-07
ENSG00000271880.1	SCN9A	0.44	0.000492747
ENSG00000271880.1	TPCN1	0.47	0.00101801
ENSG00000271880.1	TPCN2	0.49	3.96919e-05
ENSG00000271880.1	TRPA1	0.41	0.00218343
ENSG00000271880.1	TRPM1	0.46	0.000939933
ENSG00000271880.1	TRPV1	0.65	5.53877e-10
ENSG00000271880.1	TRPV4	0.77	2.12122e-16
ENSG00000232079.6	ANO7	0.72	1.52968e-13
ENSG00000232079.6	BEST4	0.64	2.87743e-09
ENSG00000232079.6	CACNA2D2	0.66	1.48392e-10
ENSG00000232079.6	CACNG2	0.58	1.20979e-07
ENSG00000232079.6	CHRNA1	0.55	2.67749e-06
ENSG00000232079.6	KCNG1	0.44	0.00151845
ENSG00000232079.6	KCNJ9	0.53	3.71294e-05
ENSG00000232079.6	P2RX5	0.84	4.98718e-23
ENSG00000232079.6	SCNN1D	0.65	1.08634e-09
ENSG00000215067.9	CLIC3	0.46	4.886e-05
ENSG00000215067.9	GJB2	0.42	0.000411041
ENSG00000237594.2	HCN3	0.48	4.83987e-05
ENSG00000236304.1	SCN1B	0.42	0.000905283
ENSG00000236304.1	TRPV2	0.42	0.00179709
ENSG00000227698.1	ASIC4	0.4	0.0108069
ENSG00000227698.1	BEST2	0.43	0.000375048
ENSG00000227698.1	BSND	0.48	5.40839e-05
ENSG00000227698.1	CACNA1A	0.61	9.84101e-09
ENSG00000227698.1	CHRNA10	0.49	2.63336e-05
ENSG00000227698.1	HCN3	0.45	0.00015774
ENSG00000227698.1	HTR3B	0.7	2.73294e-12
ENSG00000227698.1	KCNB1	0.66	1.32261e-10
ENSG00000227698.1	KCNJ14	0.63	1.59106e-09
ENSG00000227698.1	MCOLN2	0.42	0.000841347
ENSG00000227698.1	MIP	0.62	3.40662e-08
ENSG00000227698.1	P2RX3	0.45	0.000274305
ENSG00000227698.1	ZACN	0.47	3.48958e-05
ENSG00000231290.5	ANO2	0.85	1.28192e-24
ENSG00000231290.5	CACNA1B	0.56	1.26704e-06
ENSG00000231290.5	CACNA1F	0.82	2.44131e-21
ENSG00000231290.5	CACNA1G	0.59	6.02336e-08
ENSG00000231290.5	CACNA2D4	0.7	2.74017e-12
ENSG00000231290.5	CACNG5	0.87	2.38385e-27
ENSG00000231290.5	CHRNA3	0.47	0.000199406
ENSG00000231290.5	CHRNB2	0.66	1.56541e-10
ENSG00000231290.5	CNGA3	0.77	2.49512e-16
ENSG00000231290.5	GABRA1	0.73	9.38144e-14
ENSG00000231290.5	GABRA2	0.77	3.40631e-17
ENSG00000231290.5	GABRA5	0.6	1.01416e-07
ENSG00000231290.5	GABRB2	0.44	0.00157463
ENSG00000231290.5	GABRB3	0.73	4.12494e-14
ENSG00000231290.5	GABRG1	0.82	1.5517e-21
ENSG00000231290.5	GABRG2	0.8	1.26608e-19
ENSG00000231290.5	GABRR3	0.62	7.92583e-09
ENSG00000231290.5	GJA5	0.46	0.000296398
ENSG00000231290.5	GJD2	0.88	4.56776e-28
ENSG00000231290.5	GLRA1	0.63	6.35677e-09
ENSG00000231290.5	GRIK3	0.86	9.09758e-26
ENSG00000231290.5	GRIK5	0.86	5.2596e-26
ENSG00000231290.5	GRIN2B	0.86	1.78094e-25
ENSG00000231290.5	HCN1	0.7	1.29555e-12
ENSG00000231290.5	HCN2	0.61	3.51323e-08
ENSG00000231290.5	HCN3	0.41	0.000644579
ENSG00000231290.5	HCN4	0.59	8.24622e-08
ENSG00000231290.5	KCNA4	0.4	0.000906044
ENSG00000231290.5	KCNB2	0.6	8.47921e-08
ENSG00000231290.5	KCNC1	0.52	6.78218e-06
ENSG00000231290.5	KCNG4	0.88	2.22451e-28
ENSG00000231290.5	KCNH2	0.82	3.03696e-21
ENSG00000231290.5	KCNH3	0.48	9.21237e-05
ENSG00000231290.5	KCNH8	0.41	0.00197588
ENSG00000231290.5	KCNJ11	0.51	2.2983e-05
ENSG00000231290.5	KCNJ4	0.84	6.6869e-23
ENSG00000231290.5	KCNJ8	0.49	1.30456e-05
ENSG00000231290.5	KCNK3	0.57	2.5927e-07
ENSG00000231290.5	KCNN1	0.83	1.32179e-22
ENSG00000231290.5	KCNQ3	0.41	0.00262269
ENSG00000231290.5	KCNS2	0.66	2.4153e-10
ENSG00000231290.5	SCN3B	0.54	3.53411e-06
ENSG00000261656.5	CATSPERZ	0.41	0.0031945
ENSG00000261656.5	GRIA2	0.49	1.15941e-05
ENSG00000261656.5	GRIA4	0.46	5.67549e-05
ENSG00000261656.5	GRID1	0.42	0.000269684
ENSG00000261656.5	GRIN3B	0.42	0.00129112
ENSG00000261656.5	KCNMA1	0.44	0.000100917
ENSG00000225670.4	AQP1	0.43	0.00114948
ENSG00000225670.4	CACNG4	0.63	5.62265e-09
ENSG00000225670.4	HTR3A	0.48	0.000116327
ENSG00000225670.4	KCND1	0.49	0.000132016
ENSG00000225670.4	KCNG2	0.53	6.51155e-06
ENSG00000225670.4	KCNJ16	0.57	2.89321e-07
ENSG00000225670.4	KCNK3	0.49	2.18781e-05
ENSG00000225670.4	KCNK9	0.63	4.42336e-09
ENSG00000225670.4	KCNN4	0.42	0.00287759
ENSG00000224854.3	BEST2	0.44	0.000292293
ENSG00000224854.3	CACNA1A	0.44	0.000129886
ENSG00000224854.3	HTR3B	0.51	4.60688e-06
ENSG00000224854.3	KCNB1	0.53	8.91086e-07
ENSG00000224854.3	KCNJ14	0.5	4.64683e-06
ENSG00000224854.3	MCOLN2	0.43	0.000812163
ENSG00000280179.1	GRIN2C	0.41	0.0158198
ENSG00000272666.1	GJB3	0.42	0.00215621
ENSG00000272666.1	GJB5	0.41	0.00171036
ENSG00000272666.1	HTR3B	0.45	8.68149e-05
ENSG00000267934.1	ANO4	0.46	5.72344e-05
ENSG00000267934.1	CACNA1D	0.41	0.00395873
ENSG00000267934.1	CACNG2	0.42	0.000553297
ENSG00000267934.1	CACNG6	0.46	0.000306976
ENSG00000267934.1	GRIA2	0.47	2.30623e-05
ENSG00000267934.1	GRIA4	0.54	4.58266e-07
ENSG00000267934.1	GRID1	0.52	1.07446e-06
ENSG00000267934.1	GRIN3A	0.44	0.000264315
ENSG00000267934.1	HVCN1	0.44	0.000194204
ENSG00000267934.1	ITPR1	0.41	0.000591815
ENSG00000267934.1	KCNMA1	0.49	1.15929e-05
ENSG00000267934.1	RYR2	0.43	0.000219436
ENSG00000267291.1	KCNJ10	0.44	0.000433648
ENSG00000267992.1	GABRA3	0.49	0.000632476
ENSG00000267992.1	GABRE	0.43	0.00389941
ENSG00000267992.1	RYR1	0.52	1.57297e-05
ENSG00000267255.1	CHRNB3	0.47	0.000138625
ENSG00000267255.1	CNGA1	0.55	2.16374e-06
ENSG00000267255.1	KCNJ6	0.54	9.56451e-07
ENSG00000269397.1	CACNA1H	0.41	0.00173499
ENSG00000269397.1	GABRD	0.46	0.000197556
ENSG00000269397.1	GRIK4	0.5	3.96393e-05
ENSG00000269397.1	KCNH3	0.55	3.23243e-06
ENSG00000269397.1	KCNT1	0.46	0.000122576
ENSG00000269397.1	SCN4A	0.42	0.00185559
ENSG00000269534.5	ASIC1	0.45	0.00535022
ENSG00000269534.5	ASIC3	0.4	0.00704556
ENSG00000269534.5	CATSPERG	0.46	0.00150263
ENSG00000269534.5	CLCN2	0.41	0.00606954
ENSG00000269534.5	ITPR3	0.4	0.018164
ENSG00000268906.1	CLIC3	0.79	1.54042e-18
ENSG00000268906.1	GJB2	0.42	0.000586544
ENSG00000268906.1	KCNK7	0.58	1.2154e-07
ENSG00000254192.1	CACNA1C	0.41	0.000894562
ENSG00000254192.1	CACNA1E	0.5	1.15377e-05
ENSG00000254192.1	CACNA2D2	0.5	3.51204e-05
ENSG00000254192.1	CHRNA10	0.42	0.000330699
ENSG00000254192.1	GABRB1	0.47	9.25169e-05
ENSG00000254192.1	GRIA2	0.46	5.21326e-05
ENSG00000254192.1	GRID1	0.53	6.58267e-07
ENSG00000254192.1	KCNG2	0.44	0.000721619
ENSG00000254192.1	KCNH6	0.47	6.50118e-05
ENSG00000254192.1	KCNJ8	0.47	3.39234e-05
ENSG00000254192.1	KCNK17	0.45	0.00032632
ENSG00000254192.1	KCNK3	0.4	0.00114672
ENSG00000254192.1	KCNMA1	0.41	0.000546105
ENSG00000254192.1	SCN1B	0.44	0.000502942
ENSG00000254192.1	TRPM5	0.47	7.25767e-05
ENSG00000261266.2	CLIC1	0.5	8.16e-05
ENSG00000253741.1	CHRNA5	0.42	0.00231501
ENSG00000253741.1	KCNJ14	0.48	1.97806e-05
ENSG00000253741.1	KCNS1	0.44	0.00135407
ENSG00000253741.1	KCNS3	0.43	0.00125131
ENSG00000253741.1	TRPC6	-0.4	0.00283095
ENSG00000265393.1	ASIC1	0.41	0.0121213
ENSG00000265393.1	HCN3	0.4	0.00106756
ENSG00000265393.1	KCNJ14	0.42	0.000230873
ENSG00000265393.1	KCNS3	0.42	0.00141233
ENSG00000179066.7	ANO8	0.43	0.00679547
ENSG00000179066.7	ASIC3	0.42	0.00486893
ENSG00000179066.7	KCNS3	0.47	0.000280984
ENSG00000267577.1	CATSPERZ	0.44	0.000969792
ENSG00000267577.1	GJA4	0.44	0.000668054
ENSG00000267577.1	GRIN3B	0.52	1.02841e-05
ENSG00000267577.1	KCNK4	0.44	0.00151123
ENSG00000267905.5	CLIC3	0.57	7.31972e-08
ENSG00000267905.5	GJA1	0.43	0.00421126
ENSG00000267905.5	GJB2	0.68	2.26952e-11
ENSG00000267905.5	GJB6	0.48	5.5949e-05
ENSG00000267905.5	SCNN1B	0.42	0.00239766
ENSG00000267905.5	SCNN1D	0.41	0.00152307
ENSG00000267905.5	TRPV3	0.49	4.51672e-05
ENSG00000255441.1	KCNJ10	0.49	4.52395e-05
ENSG00000255441.1	KCNK13	0.5	7.78801e-05
ENSG00000268307.1	CLIC3	0.68	3.56761e-12
ENSG00000268307.1	GJB2	0.42	0.000405921
ENSG00000268307.1	KCNK7	0.53	3.47187e-06
ENSG00000261604.1	CHRNB3	0.56	1.02867e-06
ENSG00000261604.1	CLCN7	-0.43	0.000934629
ENSG00000261604.1	CNGA1	0.41	0.000906965
ENSG00000261604.1	KCNJ6	0.67	8.49867e-11
ENSG00000261026.1	GABRG2	0.4	0.00164767
ENSG00000261026.1	KCNN1	0.44	0.000449963
ENSG00000245614.3	CACNA1A	0.42	0.000329639
ENSG00000245614.3	CACNG6	0.44	0.00091399
ENSG00000245614.3	CATSPERG	0.41	0.0106144
ENSG00000245614.3	GJC1	0.41	0.0049197
ENSG00000245614.3	HCN3	0.43	0.000294148
ENSG00000245614.3	HTR3B	0.53	1.5615e-06
ENSG00000245614.3	KCNB1	0.6	1.03543e-08
ENSG00000245614.3	KCNC2	0.41	0.00247456
ENSG00000245614.3	KCNJ14	0.53	1.3751e-06
ENSG00000245614.3	MCOLN3	0.46	0.000798057
ENSG00000245614.3	MIP	0.49	7.25969e-05
ENSG00000266729.5	GJA1	0.45	0.00220582
ENSG00000266729.5	GJB2	0.61	1.33888e-08
ENSG00000266729.5	GJB6	0.53	8.55732e-06
ENSG00000266729.5	KCNK10	0.51	2.94512e-05
ENSG00000266729.5	KCNU1	0.47	0.000450356
ENSG00000266729.5	SCN3A	0.46	0.000456808
ENSG00000265992.1	AQP3	0.43	0.00460877
ENSG00000265992.1	GJB2	0.5	1.31263e-05
ENSG00000265992.1	GJB6	0.5	4.54587e-05
ENSG00000265992.1	SCNN1D	0.42	0.0010494
ENSG00000265992.1	TRPV3	0.5	2.00018e-05
ENSG00000228126.1	ZACN	0.4	0.000590765
ENSG00000230316.6	CHRNA3	0.4	0.00250518
ENSG00000230316.6	CHRNB4	0.45	0.00206008
ENSG00000230316.6	GABRP	0.4	0.00713535
ENSG00000213468.3	GABRP	0.49	0.0004667
ENSG00000213468.3	ZACN	0.47	4.67439e-05
ENSG00000237975.6	ANO1	0.6	2.25319e-07
ENSG00000237975.6	ANO6	0.41	0.00101137
ENSG00000237975.6	CATSPER3	0.45	0.000295428
ENSG00000237975.6	CHRNA4	0.42	0.0208509
ENSG00000237975.6	CHRND	0.41	0.00253422
ENSG00000237975.6	CLCN7	0.46	0.000258496
ENSG00000237975.6	CLCNKA	0.43	0.00208564
ENSG00000237975.6	GRIK1	0.43	0.00043189
ENSG00000237975.6	KCND2	0.68	4.25179e-11
ENSG00000237975.6	KCNJ13	0.5	1.68404e-05
ENSG00000237975.6	KCNQ5	0.56	6.55141e-07
ENSG00000237975.6	KCNT2	0.46	0.000147975
ENSG00000237975.6	KCNV2	0.54	1.92523e-06
ENSG00000237975.6	PKD2	0.43	0.000303747
ENSG00000237975.6	RYR2	0.45	8.81303e-05
ENSG00000237975.6	SCN9A	0.57	3.5441e-07
ENSG00000237975.6	TPCN2	0.59	1.16115e-07
ENSG00000237975.6	TRPV1	0.49	7.57799e-05
ENSG00000237975.6	VDAC1	0.4	0.00446299
ENSG00000237424.1	CLIC1	0.51	6.14776e-05
ENSG00000237424.1	KCNJ14	0.52	2.59799e-06
ENSG00000237424.1	KCNS3	0.43	0.00119419
ENSG00000253618.1	AQP7	0.55	1.20915e-06
ENSG00000253618.1	CFTR	0.5	4.52008e-05
ENSG00000253618.1	GJA1	0.5	0.000365018
ENSG00000253618.1	GJB2	0.56	2.40007e-07
ENSG00000130600.15	CACNA1E	0.56	4.44781e-07
ENSG00000130600.15	CATSPER1	0.42	0.00225699
ENSG00000130600.15	CATSPERZ	0.59	1.38487e-07
ENSG00000130600.15	GJC2	0.54	2.63585e-05
ENSG00000130600.15	GRIN3B	0.46	0.000250625
ENSG00000130600.15	KCNK4	0.5	9.46939e-05
ENSG00000130600.15	KCNN2	0.5	7.86681e-05
ENSG00000130600.15	TRPM5	0.8	1.37858e-18
ENSG00000233529.1	ANO10	0.54	5.71433e-06
ENSG00000233529.1	CACNA1D	0.52	4.52077e-05
ENSG00000233529.1	CACNG1	0.66	8.7721e-10
ENSG00000233529.1	CNGA1	0.43	0.000567662
ENSG00000233529.1	GRIA3	0.41	0.00450525
ENSG00000233529.1	GRIK2	0.42	0.00807088
ENSG00000233529.1	HCN1	0.44	0.000774749
ENSG00000233529.1	KCNA6	0.58	1.23166e-06
ENSG00000233529.1	KCNQ1	0.85	6.37366e-24
ENSG00000233529.1	KCNT2	0.52	8.90118e-06
ENSG00000233529.1	TRPA1	0.53	7.60056e-06
ENSG00000233529.1	TRPV4	0.55	1.20333e-06
ENSG00000228789.6	CLIC3	0.46	5.92801e-05
ENSG00000233101.10	CACNA1D	0.43	0.0019378
ENSG00000233101.10	CNGA1	0.53	6.8992e-06
ENSG00000233101.10	GRIA2	0.42	0.00026309
ENSG00000233101.10	KCNMA1	0.53	1.21865e-06
ENSG00000242207.1	KCNB1	0.43	0.000197064
ENSG00000242207.1	KCNJ14	0.52	2.26556e-06
ENSG00000242207.1	MIP	0.42	0.000875396
ENSG00000242207.1	ZACN	0.46	5.03986e-05
ENSG00000250451.5	CACNA1A	0.55	6.37906e-07
ENSG00000250451.5	CACNB4	0.65	1.38771e-09
ENSG00000250451.5	CATSPERB	0.48	0.000147915
ENSG00000250451.5	GLRA2	0.41	0.0100728
ENSG00000250451.5	HTR3B	0.43	0.000240933
ENSG00000250451.5	KCNB1	0.51	4.08561e-06
ENSG00000250451.5	KCNJ14	0.53	1.42083e-06
ENSG00000250451.5	KCNN2	0.43	0.00223567
ENSG00000250451.5	TRPM4	0.43	0.00185312
ENSG00000250133.2	AQP10	0.4	0.0112598
ENSG00000250133.2	CACNA1A	0.55	3.77303e-07
ENSG00000250133.2	CACNB4	0.43	0.000993625
ENSG00000250133.2	CHRNA10	0.44	0.000157811
ENSG00000250133.2	CLCN2	0.51	0.000118658
ENSG00000250133.2	GABRD	0.41	0.00163053
ENSG00000250133.2	HCN3	0.56	1.28681e-06
ENSG00000250133.2	HTR3B	0.47	3.8621e-05
ENSG00000250133.2	KCNB1	0.52	1.70207e-06
ENSG00000250133.2	KCNJ14	0.63	1.59106e-09
ENSG00000250133.2	KCNK5	0.42	0.00131332
ENSG00000250133.2	KCNT1	0.43	0.000634971
ENSG00000250133.2	MCOLN3	0.4	0.00362996
ENSG00000250133.2	MIP	0.42	0.000879298
ENSG00000250133.2	TRPM4	0.42	0.00236102
ENSG00000250133.2	ZACN	0.41	0.000477488
ENSG00000251151.2	AQP2	0.44	0.00138711
ENSG00000251151.2	AQP5	0.45	0.00160152
ENSG00000251151.2	ASIC2	0.48	0.000162457
ENSG00000251151.2	BEST3	0.59	1.04591e-07
ENSG00000251151.2	CACNB4	0.66	1.0108e-09
ENSG00000251151.2	CATSPERB	0.64	5.28794e-09
ENSG00000251151.2	CLIC1	0.41	0.00207917
ENSG00000251151.2	CLIC5	0.65	3.44479e-10
ENSG00000251151.2	CLIC6	0.46	0.000632281
ENSG00000251151.2	CNGB3	0.5	2.90187e-05
ENSG00000251151.2	GABRG3	0.52	1.92603e-05
ENSG00000251151.2	GJB1	0.45	0.000612885
ENSG00000251151.2	GRIK4	0.53	8.40983e-06
ENSG00000251151.2	KCNH7	0.41	0.00250318
ENSG00000251151.2	KCNJ3	0.42	0.000804305
ENSG00000251151.2	LRRC8B	0.56	6.33414e-07
ENSG00000251151.2	SCN1A	0.42	0.000596836
ENSG00000259840.1	AQP1	0.41	0.00166232
ENSG00000262152.6	CACNA1H	0.53	4.44955e-06
ENSG00000262152.6	CATSPERZ	0.44	0.000969792
ENSG00000262152.6	GABRD	0.68	1.84472e-11
ENSG00000262152.6	GRIN3B	0.57	4.68067e-07
ENSG00000262152.6	KCNT1	0.69	3.18618e-12
ENSG00000262152.6	SCN4A	0.54	5.70539e-06
ENSG00000262152.6	TRPM5	0.41	0.00140401
ENSG00000224843.6	KCNJ14	0.52	2.47997e-06
ENSG00000224843.6	ZACN	0.42	0.000270507
ENSG00000235097.1	GABRA4	0.44	0.00151004
ENSG00000250334.5	GRIA2	0.55	2.24482e-07
ENSG00000250334.5	GRIA4	0.53	7.50514e-07
ENSG00000250334.5	GRID1	0.42	0.000216672
ENSG00000250334.5	HVCN1	0.44	0.000191725
ENSG00000250334.5	KCNMA1	0.49	1.15929e-05
ENSG00000250334.5	SCN1B	0.46	0.00028858
ENSG00000182648.11	KCND1	0.43	0.00182128
ENSG00000182648.11	KCNJ14	0.49	8.63074e-06
ENSG00000244541.5	CLIC3	0.47	2.6386e-05
ENSG00000244541.5	GJB2	0.52	2.44535e-06
ENSG00000243550.2	CLIC3	0.73	8.69853e-15
ENSG00000243550.2	KCNK7	0.53	2.62808e-06
ENSG00000281097.1	CLIC3	0.46	4.76438e-05
ENSG00000247095.2	ANO6	-0.44	0.000320185
ENSG00000247095.2	ANO9	0.43	0.000717661
ENSG00000247095.2	CATSPERE	-0.42	0.00080118
ENSG00000247095.2	GJB5	0.47	0.000230934
ENSG00000247095.2	GRIK1	-0.47	8.17683e-05
ENSG00000247095.2	ITPR2	-0.41	0.00149758
ENSG00000247095.2	KCNT1	0.42	0.00081308
ENSG00000247095.2	PKD2	-0.42	0.000362048
ENSG00000247095.2	TRPC6	-0.42	0.00214519
ENSG00000247095.2	TRPM7	-0.4	0.00173459
ENSG00000247095.2	TRPV3	0.46	0.000130551
ENSG00000239213.5	CACNA1A	0.49	1.2552e-05
ENSG00000239213.5	HTR3B	0.54	1.01633e-06
ENSG00000239213.5	KCNB1	0.51	4.19871e-06
ENSG00000239213.5	KCNJ14	0.47	2.7272e-05
ENSG00000239213.5	MCOLN2	0.41	0.00131184
ENSG00000224729.5	ANO4	0.59	2.80469e-08
ENSG00000224729.5	ANO5	0.48	0.000248361
ENSG00000224729.5	AQP12A	0.43	0.00110837
ENSG00000224729.5	AQP12B	0.68	1.12755e-10
ENSG00000224729.5	ASIC2	0.57	1.33636e-06
ENSG00000224729.5	CACNA1C	0.43	0.000443949
ENSG00000224729.5	CACNA1D	0.51	4.52077e-05
ENSG00000224729.5	CACNA1G	0.65	4.33218e-10
ENSG00000224729.5	GJA4	0.43	0.000904619
ENSG00000224729.5	GJA5	0.4	0.00340124
ENSG00000224729.5	GRIN3A	0.57	3.44868e-07
ENSG00000224729.5	KCNA4	0.41	0.000518484
ENSG00000224729.5	KCNJ8	0.42	0.000328099
ENSG00000224729.5	KCNK3	0.61	1.51041e-08
ENSG00000224729.5	KCNK5	0.48	6.99494e-05
ENSG00000224729.5	KCNQ2	0.61	5.85754e-08
ENSG00000224729.5	TRPC7	0.41	0.0201956
ENSG00000224729.5	TRPM1	0.48	0.000381808
ENSG00000224729.5	TRPV2	0.42	0.00224986
ENSG00000277778.1	ANO4	0.6	9.95454e-09
ENSG00000277778.1	CACNA1C	0.51	1.50251e-05
ENSG00000277778.1	CACNA1E	0.45	0.000163779
ENSG00000277778.1	CACNG2	0.51	9.8911e-06
ENSG00000277778.1	GABRB1	0.52	9.23648e-06
ENSG00000277778.1	GRIA2	0.43	0.000168226
ENSG00000277778.1	GRIA4	0.54	3.68421e-07
ENSG00000277778.1	GRID1	0.55	2.93788e-07
ENSG00000277778.1	GRIN3A	0.5	1.71322e-05
ENSG00000277778.1	HVCN1	0.54	1.09442e-06
ENSG00000277778.1	KCNA4	0.45	0.0001516
ENSG00000277778.1	KCNH6	0.45	0.000176173
ENSG00000277778.1	KCNJ8	0.44	0.000143034
ENSG00000277778.1	KCNMA1	0.61	3.57756e-09
ENSG00000277778.1	RYR2	0.62	2.60959e-09
ENSG00000277778.1	TRPC4	0.56	1.42143e-06
ENSG00000218416.4	SCN11A	0.5	0.000293424
ENSG00000204261.8	CATSPER2	0.5	2.80068e-05
ENSG00000204261.8	CATSPER3	0.52	4.49175e-06
ENSG00000204261.8	CLCN7	0.5	5.36717e-05
ENSG00000204261.8	KCNJ10	0.42	0.000863204
ENSG00000204261.8	KCNJ13	0.49	2.87068e-05
ENSG00000204261.8	KCNJ2	0.55	1.22673e-06
ENSG00000204261.8	P2RX7	0.5	3.72793e-05
ENSG00000204261.8	SCN4B	0.48	0.000120788
ENSG00000204261.8	TRPV1	0.45	0.00037462
ENSG00000204261.8	TRPV4	0.43	0.000669354
ENSG00000255692.1	ANO1	0.44	0.000632248
ENSG00000255692.1	ANO6	0.57	2.08677e-07
ENSG00000255692.1	AQP11	0.43	0.00139429
ENSG00000255692.1	CACNA2D1	0.49	3.94993e-05
ENSG00000255692.1	CATSPER2	0.48	0.000106675
ENSG00000255692.1	CATSPER3	0.59	5.32365e-08
ENSG00000255692.1	CATSPERE	0.45	0.000231592
ENSG00000255692.1	CLCN5	0.46	0.000189587
ENSG00000255692.1	GRIK1	0.53	5.45105e-06
ENSG00000255692.1	ITPR2	0.42	0.000836831
ENSG00000255692.1	KCND2	0.46	0.00026592
ENSG00000255692.1	KCNJ13	0.55	7.32043e-07
ENSG00000255692.1	KCNQ5	0.54	1.90529e-06
ENSG00000255692.1	KCNT2	0.41	0.00195071
ENSG00000255692.1	KCNV2	0.5	1.61807e-05
ENSG00000255692.1	LRRC8A	0.51	0.000163815
ENSG00000255692.1	P2RX2	0.43	0.00349573
ENSG00000255692.1	P2RX7	0.42	0.00184255
ENSG00000255692.1	PKD2	0.63	9.64958e-10
ENSG00000255692.1	SCN9A	0.52	9.31995e-06
ENSG00000255692.1	TPCN2	0.47	0.000160047
ENSG00000255692.1	TRPM7	0.44	0.000522112
ENSG00000255692.1	TRPV4	0.42	0.000897943
ENSG00000255692.1	VDAC1	0.49	0.000102863
ENSG00000255692.1	VDAC3	0.5	4.57489e-05
ENSG00000257433.5	CACNA2D2	0.47	0.000109228
ENSG00000257433.5	KCNT1	0.41	0.00127912
ENSG00000257433.5	SCNN1D	0.42	0.00118072
ENSG00000279368.1	CACNA1A	0.41	0.000465339
ENSG00000279368.1	GABRD	0.49	3.7731e-05
ENSG00000279368.1	GABRR1	0.61	9.97166e-08
ENSG00000279368.1	GABRR2	0.43	0.00490931
ENSG00000279368.1	KCNB1	0.47	2.41998e-05
ENSG00000279368.1	KCNJ14	0.48	1.85343e-05
ENSG00000279368.1	KCNJ9	0.48	0.000124594
ENSG00000279368.1	KCNT1	0.54	1.89742e-06
ENSG00000279368.1	SCN4A	0.5	3.67408e-05
ENSG00000244158.1	KCNJ10	0.63	1.96161e-09
ENSG00000244158.1	KCNK13	0.54	1.35045e-05
ENSG00000244158.1	MCOLN2	0.47	0.00023906
ENSG00000267160.1	CHRNA9	0.41	0.017622
ENSG00000273162.1	AQP2	0.55	9.78466e-06
ENSG00000273162.1	AQP5	0.41	0.00757969
ENSG00000273162.1	CLIC1	0.44	0.00103852
ENSG00000273162.1	GJB1	0.6	7.3406e-08
ENSG00000273162.1	KCNK15	0.61	1.15213e-07
ENSG00000273162.1	KCNK5	0.66	2.09413e-10
ENSG00000273162.1	TRPM4	0.51	4.73074e-05
ENSG00000279415.1	CHRNA10	0.4	0.000647001
ENSG00000279415.1	KCNB1	0.44	0.000129004
ENSG00000259093.1	CACNA2D1	0.46	0.000185354
ENSG00000259093.1	CLCN3	0.41	0.00133883
ENSG00000259093.1	CNGA1	0.58	4.12963e-07
ENSG00000259093.1	KCNJ6	0.45	0.000145289
ENSG00000259093.1	PKD2	0.48	2.25894e-05
ENSG00000259093.1	SCN10A	0.4	0.00316994
ENSG00000259093.1	VDAC3	0.41	0.00141946
ENSG00000244332.1	BEST2	0.48	4.53738e-05
ENSG00000244332.1	CACNA1A	0.51	7.31435e-06
ENSG00000244332.1	HCN3	0.41	0.000732121
ENSG00000244332.1	HTR3B	0.55	3.87166e-07
ENSG00000244332.1	KCNB1	0.56	2.41012e-07
ENSG00000244332.1	KCNJ14	0.56	2.3142e-07
ENSG00000244332.1	KCNJ3	0.4	0.00110696
ENSG00000244332.1	KCNK5	0.43	0.000889028
ENSG00000244332.1	MCOLN2	0.49	0.000131744
ENSG00000244332.1	MCOLN3	0.46	0.000798057
ENSG00000244332.1	MIP	0.5	5.46834e-05
ENSG00000267077.1	GJB1	0.47	0.000240142
ENSG00000267077.1	KCNK15	0.46	0.000515496
ENSG00000267077.1	KCNK5	0.5	2.59582e-05
ENSG00000267077.1	KCNN4	0.48	0.000184835
ENSG00000267077.1	TRPM4	0.45	0.000836743
ENSG00000237352.2	GRIA2	0.6	6.85265e-09
ENSG00000237352.2	GRIA4	0.63	3.9124e-10
ENSG00000237352.2	GRID1	0.47	2.74542e-05
ENSG00000237352.2	HVCN1	0.47	3.324e-05
ENSG00000237352.2	ITPR1	0.61	1.8965e-08
ENSG00000237352.2	KCNMA1	0.62	9.73617e-10
ENSG00000237352.2	RYR2	0.47	3.61614e-05
ENSG00000266446.1	ASIC4	0.48	0.00040953
ENSG00000266446.1	BEST2	0.53	4.10751e-06
ENSG00000266446.1	BSND	0.58	2.74896e-07
ENSG00000266446.1	CACNA1A	0.56	3.69517e-07
ENSG00000266446.1	CFTR	0.44	0.00045962
ENSG00000266446.1	CHRNA2	0.57	4.61737e-07
ENSG00000266446.1	GLRA3	0.41	0.00210373
ENSG00000266446.1	HTR3B	0.67	3.88592e-11
ENSG00000266446.1	KCNB1	0.62	1.85735e-09
ENSG00000266446.1	KCNH1	0.45	0.000260691
ENSG00000266446.1	KCNV1	0.58	9.88972e-08
ENSG00000266446.1	LRRC8C	0.45	0.000496565
ENSG00000266446.1	MCOLN2	0.45	0.000473219
ENSG00000266446.1	P2RX3	0.45	0.000231162
ENSG00000266446.1	PKD2L1	0.45	0.000875913
ENSG00000266446.1	PKD2L2	0.45	0.00186621
ENSG00000266446.1	SCN1A	0.54	2.04677e-06
ENSG00000266446.1	SCN2A	0.46	0.000294476
ENSG00000249492.1	CLCN3	0.56	7.45939e-07
ENSG00000249492.1	ITPR1	0.42	0.000477754
ENSG00000249492.1	MCOLN3	0.46	0.000798057
ENSG00000249492.1	SCN3B	0.41	0.00140499
ENSG00000272910.1	ANO6	0.53	2.52669e-06
ENSG00000272910.1	AQP1	-0.44	0.000842907
ENSG00000272910.1	CACNA2D1	0.58	5.21708e-07
ENSG00000272910.1	CATSPERE	0.49	3.76275e-05
ENSG00000272910.1	CLCN3	0.5	2.32748e-05
ENSG00000272910.1	CLIC3	-0.41	0.000506643
ENSG00000272910.1	CNGA1	0.42	0.000747399
ENSG00000272910.1	GJA4	-0.48	0.000177303
ENSG00000272910.1	GJE1	0.43	0.00402868
ENSG00000272910.1	GLRB	0.4	0.0176055
ENSG00000272910.1	KCNG3	0.46	0.000389908
ENSG00000272910.1	LRRC8A	0.43	0.00435145
ENSG00000272910.1	LRRC8C	0.42	0.00136377
ENSG00000272910.1	PKD2	0.5	8.62204e-06
ENSG00000272910.1	TRPC1	0.47	0.000656868
ENSG00000272910.1	TRPM3	0.45	0.00200992
ENSG00000272910.1	TRPM7	0.55	1.37746e-06
ENSG00000272910.1	VDAC3	0.58	5.89933e-07
ENSG00000256633.1	BEST3	0.42	0.00115804
ENSG00000256633.1	CACNA1C	0.44	0.000365644
ENSG00000256633.1	CACNA1E	0.58	7.82109e-08
ENSG00000256633.1	CHRNA10	0.41	0.000571058
ENSG00000256633.1	GABRB1	0.46	0.000149806
ENSG00000256633.1	KCNG2	0.4	0.00400962
ENSG00000256633.1	KCNH6	0.49	3.17624e-05
ENSG00000256633.1	KCNK17	0.5	2.25525e-05
ENSG00000256633.1	TRPM5	0.5	1.64945e-05
ENSG00000254418.1	ANO4	0.49	1.2333e-05
ENSG00000254418.1	CATSPERD	0.52	1.03512e-05
ENSG00000254418.1	CNGA1	0.41	0.00113452
ENSG00000254418.1	GRIA2	0.75	9.64691e-16
ENSG00000254418.1	GRIA4	0.74	2.13626e-15
ENSG00000254418.1	GRID1	0.64	1.99444e-10
ENSG00000254418.1	HVCN1	0.52	1.97455e-06
ENSG00000254418.1	ITPR1	0.51	5.38176e-06
ENSG00000254418.1	KCND2	0.41	0.00185139
ENSG00000254418.1	KCNMA1	0.66	3.32933e-11
ENSG00000254418.1	NALCN	0.54	1.32758e-06
ENSG00000254418.1	PKD2	0.61	6.19257e-09
ENSG00000254418.1	RYR2	0.65	3.20505e-10
ENSG00000233967.6	CACNA1A	0.44	0.000159011
ENSG00000233967.6	GRIA2	0.41	0.000448782
ENSG00000233967.6	KCNB1	0.43	0.000183971
ENSG00000233967.6	KCNJ3	0.43	0.000427313
ENSG00000236031.1	ANO10	0.64	1.73286e-09
ENSG00000236031.1	ANO6	0.75	3.41831e-15
ENSG00000236031.1	AQP11	0.48	0.000136613
ENSG00000236031.1	BEST1	0.48	0.000407177
ENSG00000236031.1	CACNA2D1	0.44	0.00055324
ENSG00000236031.1	CACNB2	0.62	4.22525e-08
ENSG00000236031.1	CATSPER2	0.42	0.00116834
ENSG00000236031.1	CATSPER3	0.57	2.39585e-07
ENSG00000236031.1	CATSPERD	0.42	0.0010674
ENSG00000236031.1	CATSPERE	0.58	1.10187e-07
ENSG00000236031.1	CHRND	0.41	0.00321121
ENSG00000236031.1	CLCN5	0.55	1.30198e-06
ENSG00000236031.1	CLCN6	0.44	0.00174874
ENSG00000236031.1	CLIC2	0.44	0.00185797
ENSG00000236031.1	CNGA1	0.44	0.000389606
ENSG00000236031.1	GJB7	0.48	0.000336502
ENSG00000236031.1	GLRA1	0.44	0.000847481
ENSG00000236031.1	GRIA3	0.45	0.000936066
ENSG00000236031.1	GRIA4	0.42	0.000333849
ENSG00000236031.1	GRIK1	0.81	1.74498e-19
ENSG00000236031.1	ITPR1	0.41	0.000661537
ENSG00000236031.1	ITPR2	0.74	2.2294e-14
ENSG00000236031.1	KCND2	0.61	2.52819e-08
ENSG00000236031.1	KCNH7	0.6	1.46172e-07
ENSG00000236031.1	KCNJ13	0.5	1.68404e-05
ENSG00000236031.1	KCNK18	0.41	0.0177597
ENSG00000236031.1	KCNQ1	0.47	0.000183123
ENSG00000236031.1	KCNQ5	0.45	0.000301244
ENSG00000236031.1	KCNT2	0.65	3.69224e-10
ENSG00000236031.1	KCNV2	0.61	1.66173e-08
ENSG00000236031.1	PKD2	0.75	6.00385e-15
ENSG00000236031.1	RYR2	0.56	1.87331e-07
ENSG00000236031.1	RYR3	0.53	2.47562e-05
ENSG00000236031.1	SCN3A	0.44	0.00108676
ENSG00000236031.1	SCN9A	0.61	1.40796e-08
ENSG00000236031.1	TPCN2	0.47	0.000160639
ENSG00000236031.1	TRPA1	0.74	2.75562e-14
ENSG00000236031.1	TRPC3	0.47	0.000437633
ENSG00000236031.1	TRPC4	0.51	1.0044e-05
ENSG00000236031.1	TRPC6	0.61	4.33502e-08
ENSG00000236031.1	TRPM3	0.45	0.00200992
ENSG00000236031.1	TRPM7	0.64	4.90636e-09
ENSG00000236031.1	TRPV4	0.52	5.26957e-06
ENSG00000236031.1	VDAC1	0.44	0.000985238
ENSG00000236031.1	VDAC3	0.45	0.00031447
ENSG00000236031.1	ZACN	-0.48	1.99652e-05
ENSG00000245648.1	KCNJ14	0.41	0.000352737
ENSG00000245648.1	ZACN	0.41	0.000531565
ENSG00000231901.1	AQP12A	0.5	7.89729e-05
ENSG00000231901.1	SCNN1B	0.43	0.00239766
ENSG00000272405.1	ASIC3	0.48	0.000297992
ENSG00000272405.1	HTR3A	0.44	0.00102804
ENSG00000272405.1	KCNJ14	0.44	0.00010237
ENSG00000272405.1	KCNK5	0.55	1.93864e-06
ENSG00000272405.1	ZACN	0.44	0.000155283
ENSG00000272068.1	ASIC3	0.5	0.000247527
ENSG00000272068.1	CACNB1	0.43	0.00273061
ENSG00000272068.1	KCNJ14	0.43	0.000118809
ENSG00000272068.1	KCNK5	0.47	0.000125833
ENSG00000272068.1	KCNN4	0.61	5.67326e-08
ENSG00000272068.1	TRPM4	0.43	0.00161583
ENSG00000260213.5	BEST2	0.44	0.000292293
ENSG00000260213.5	CHRNA5	0.44	0.00231501
ENSG00000260213.5	KCNJ14	0.44	9.79342e-05
ENSG00000260213.5	KCNS3	0.43	0.00125131
ENSG00000260213.5	LRRC8C	0.45	0.000420456
ENSG00000260213.5	PKD2L1	0.43	0.00153137
ENSG00000223774.5	ANO4	0.63	1.52852e-09
ENSG00000223774.5	CACNA1C	0.46	0.00012029
ENSG00000223774.5	CACNA1D	0.41	0.00395873
ENSG00000223774.5	CACNA1G	0.43	0.000360447
ENSG00000223774.5	CACNA1H	0.42	0.00129409
ENSG00000223774.5	CACNG7	0.45	0.000246371
ENSG00000223774.5	GJA5	0.5	4.40188e-05
ENSG00000223774.5	GRIA2	0.68	4.51226e-12
ENSG00000223774.5	GRIA4	0.6	5.61381e-09
ENSG00000223774.5	GRID1	0.72	2.18618e-14
ENSG00000223774.5	GRIN3A	0.5	1.71322e-05
ENSG00000223774.5	HVCN1	0.52	1.97455e-06
ENSG00000223774.5	ITPR1	0.41	0.000642178
ENSG00000223774.5	KCNA4	0.51	6.68765e-06
ENSG00000223774.5	KCNJ8	0.62	4.36954e-09
ENSG00000223774.5	KCNMA1	0.68	4.85306e-12
ENSG00000223774.5	NALCN	0.5	1.1819e-05
ENSG00000223774.5	PKD2	0.41	0.000746359
ENSG00000223774.5	RYR2	0.57	8.35598e-08
ENSG00000223774.5	SCN1B	0.45	0.000437879
ENSG00000223774.5	TRPC4	0.55	2.23222e-06
ENSG00000261268.1	AQP7	0.41	0.00233941
ENSG00000261268.1	BEST2	0.45	0.000254457
ENSG00000261268.1	KCNH1	0.4	0.00186156
ENSG00000261268.1	LRRC8E	0.51	0.000102342
ENSG00000272899.2	CLIC1	0.42	0.00147188
ENSG00000272899.2	GJB1	0.55	2.27947e-06
ENSG00000272899.2	KCNK15	0.53	1.47522e-05
ENSG00000272899.2	KCNK5	0.61	3.28746e-08
ENSG00000272899.2	TRPM4	0.53	2.80642e-05
ENSG00000274191.1	CHRNA10	0.44	0.000157811
ENSG00000274191.1	HCN3	0.45	0.000149862
ENSG00000274191.1	HTR3B	0.46	4.67877e-05
ENSG00000274191.1	KCNB1	0.48	1.44431e-05
ENSG00000274191.1	KCNJ14	0.56	2.5419e-07
ENSG00000274191.1	MIP	0.47	0.000105993
ENSG00000274191.1	ZACN	0.54	1.09205e-06
ENSG00000277873.1	CACNA2D1	0.4	0.00189486
ENSG00000277873.1	CLCN3	0.44	0.000337485
ENSG00000277873.1	GABRQ	0.42	0.00929139
ENSG00000203688.4	AQP1	0.41	0.00186674
ENSG00000203688.4	GJB2	0.46	8.03836e-05
ENSG00000203688.4	GJB6	0.49	4.77466e-05
ENSG00000253174.2	GRIK1	-0.43	0.000463574
ENSG00000253174.2	KCNJ14	0.44	9.25377e-05
ENSG00000253174.2	KCNS1	0.42	0.00209153
ENSG00000253174.2	KCNS3	0.43	0.00125131
ENSG00000253174.2	PKD2	-0.4	0.000846384
ENSG00000270210.1	KCNJ14	0.5	4.64683e-06
ENSG00000270210.1	ZACN	0.45	0.000109753
ENSG00000230536.1	ASIC3	0.4	0.00704839
ENSG00000230536.1	CACNA1A	0.44	0.000159011
ENSG00000230536.1	HTR3B	0.44	0.00012672
ENSG00000230536.1	KCNB1	0.43	0.000167249
ENSG00000230536.1	LRRC8E	0.44	0.00183851
ENSG00000230536.1	MIP	0.51	3.84636e-05
ENSG00000230536.1	ZACN	0.45	0.000105811
ENSG00000242795.2	AQP7	0.49	4.2278e-05
ENSG00000242795.2	BEST2	0.57	3.97474e-07
ENSG00000242795.2	BEST4	0.42	0.00146897
ENSG00000242795.2	BSND	0.45	0.000297163
ENSG00000242795.2	CACNA1A	0.49	1.8501e-05
ENSG00000242795.2	CACNB4	0.41	0.0020414
ENSG00000242795.2	CATSPERB	0.45	0.000428996
ENSG00000242795.2	CFTR	0.47	0.000126591
ENSG00000242795.2	CHRNA2	0.47	8.81119e-05
ENSG00000242795.2	CNGB3	0.45	0.000358361
ENSG00000242795.2	GRIA1	0.58	1.13291e-07
ENSG00000242795.2	GRIK4	0.43	0.00095973
ENSG00000242795.2	GRIN2A	0.43	0.00344653
ENSG00000242795.2	HTR3B	0.47	3.24661e-05
ENSG00000242795.2	KCNA2	0.4	0.0139347
ENSG00000242795.2	KCNC1	0.42	0.00107563
ENSG00000242795.2	KCNF1	0.42	0.00183388
ENSG00000242795.2	KCNG3	0.43	0.00114918
ENSG00000242795.2	KCNH1	0.59	8.13196e-08
ENSG00000242795.2	KCNJ3	0.51	1.48665e-05
ENSG00000242795.2	KCNV1	0.66	9.04012e-11
ENSG00000242795.2	LRRC8B	0.5	2.77393e-05
ENSG00000242795.2	PKD2L2	0.46	0.00186621
ENSG00000242795.2	SCN1A	0.52	5.66028e-06
ENSG00000232335.1	CACNA2D1	0.44	0.000509093
ENSG00000232335.1	CLCN3	0.5	2.23583e-05
ENSG00000232335.1	CNGA1	0.43	0.000535092
ENSG00000254287.1	KCNJ10	0.67	1.23995e-10
ENSG00000254287.1	MCOLN2	0.49	0.000141435
ENSG00000278928.1	CACNG7	0.43	0.000549223
ENSG00000278928.1	TRPV3	0.44	0.000325698
ENSG00000225936.1	CNGA4	0.45	0.000490245
ENSG00000225936.1	GRIK4	0.46	0.000237665
ENSG00000225936.1	KCNC3	0.69	7.50608e-12
ENSG00000225936.1	KCNF1	0.87	1.89246e-27
ENSG00000225936.1	KCNQ3	0.49	9.32653e-05
ENSG00000225936.1	P2RX4	0.48	0.000598966
ENSG00000272183.1	HCN3	0.42	0.000420845
ENSG00000272183.1	KCNB1	0.46	5.42882e-05
ENSG00000272183.1	KCNJ14	0.51	3.86186e-06
ENSG00000272183.1	KCNK15	0.42	0.00214086
ENSG00000272183.1	KCNK5	0.45	0.000376141
ENSG00000272183.1	KCNN4	0.51	2.79547e-05
ENSG00000272183.1	TRPM4	0.48	0.000179889
ENSG00000272183.1	ZACN	0.41	0.000492153
ENSG00000255723.1	GABRP	0.44	0.00223882
ENSG00000255723.1	GJA10	0.42	0.0223461
ENSG00000244953.1	ANO4	0.42	0.000412294
ENSG00000244953.1	CATSPERD	0.62	2.44464e-08
ENSG00000244953.1	CNGA4	0.42	0.00176064
ENSG00000244953.1	GRIA2	0.86	3.0731e-26
ENSG00000244953.1	GRIA4	0.82	2.69423e-21
ENSG00000244953.1	GRID1	0.7	1.34603e-13
ENSG00000244953.1	HVCN1	0.53	1.28168e-06
ENSG00000244953.1	ITPR1	0.51	5.65782e-06
ENSG00000244953.1	KCNMA1	0.7	8.67856e-13
ENSG00000244953.1	NALCN	0.6	4.63182e-08
ENSG00000244953.1	RYR2	0.51	5.9916e-06
ENSG00000244953.1	SCNN1G	0.46	0.000615031
ENSG00000234779.1	ANO4	0.49	1.34951e-05
ENSG00000234779.1	CACNG2	0.57	1.99593e-07
ENSG00000234779.1	CATSPERD	0.4	0.00230014
ENSG00000234779.1	GRIA2	0.69	1.18648e-12
ENSG00000234779.1	GRIA4	0.69	1.14292e-12
ENSG00000234779.1	GRID1	0.78	5.15961e-18
ENSG00000234779.1	GRIN3A	0.45	0.000196176
ENSG00000234779.1	HVCN1	0.52	3.1067e-06
ENSG00000234779.1	ITPR1	0.53	1.99356e-06
ENSG00000234779.1	KCNJ8	0.55	5.53689e-07
ENSG00000234779.1	KCNMA1	0.63	3.82079e-10
ENSG00000234779.1	NALCN	0.46	9.52196e-05
ENSG00000234779.1	RYR2	0.5	6.12734e-06
ENSG00000234779.1	TRPC3	0.42	0.0019127
ENSG00000280285.1	CLIC3	0.41	0.000544916
ENSG00000280285.1	GJB2	0.65	2.55667e-10
ENSG00000280285.1	GJB6	0.43	0.000521753
ENSG00000280285.1	SCNN1D	0.5	4.09084e-05
ENSG00000280285.1	TRPV3	0.63	5.14384e-09
ENSG00000270147.1	CACNA2D1	0.45	0.000381566
ENSG00000270147.1	CLCN3	0.59	9.77764e-08
ENSG00000270147.1	CNGA1	0.55	2.16374e-06
ENSG00000270147.1	GRIA4	0.4	0.000676389
ENSG00000270147.1	HVCN1	0.53	1.21076e-06
ENSG00000270147.1	ITPR1	0.52	3.76178e-06
ENSG00000270147.1	KCNJ6	0.43	0.000362259
ENSG00000270147.1	KCNMA1	0.48	1.22161e-05
ENSG00000270147.1	PKD2	0.42	0.000422878
ENSG00000270147.1	TRPM7	0.4	0.00173459
ENSG00000270147.1	VDAC3	0.45	0.000323219
ENSG00000261762.1	CHRNA3	0.51	3.51429e-05
ENSG00000261762.1	CHRNA5	0.8	1.95277e-18
ENSG00000261762.1	CHRNB4	0.42	0.00560421
ENSG00000261762.1	KCNB2	0.44	0.000493651
ENSG00000261762.1	KCNK13	0.54	1.35045e-05
ENSG00000261762.1	PKD2L1	0.44	0.000993003
ENSG00000274002.1	CACNA2D1	0.4	0.00184924
ENSG00000274002.1	CLCN3	0.56	7.45939e-07
ENSG00000254810.1	ANO4	0.46	7.20138e-05
ENSG00000254810.1	AQP12B	0.47	0.000298114
ENSG00000254810.1	ASIC2	0.44	0.000774563
ENSG00000254810.1	CACNA1G	0.56	3.61724e-07
ENSG00000254810.1	GJA4	0.42	0.00102227
ENSG00000254810.1	GRIA2	0.54	4.60362e-07
ENSG00000254810.1	GRID1	0.52	1.40952e-06
ENSG00000254810.1	GRIN3A	0.44	0.000264315
ENSG00000254810.1	KCNA4	0.42	0.000350612
ENSG00000254810.1	KCNJ8	0.46	5.51126e-05
ENSG00000254810.1	KCNK3	0.51	9.43201e-06
ENSG00000254810.1	KCNQ2	0.4	0.00517121
ENSG00000254810.1	TRPM1	0.41	0.00697205
ENSG00000257253.2	AQP2	0.45	0.00100366
ENSG00000257253.2	ASIC1	0.42	0.0118861
ENSG00000257253.2	KCNS3	0.54	8.70332e-06
ENSG00000260874.5	GABRQ	0.45	0.00192466
ENSG00000254551.1	KCNS3	0.41	0.00221493
ENSG00000254844.4	CHRNB1	0.58	8.54389e-07
ENSG00000254844.4	CLCN4	0.41	0.0131903
ENSG00000254844.4	KCNA2	0.45	0.00187488
ENSG00000254844.4	KCNQ5	0.57	2.35753e-07
ENSG00000254844.4	SCN9A	0.48	8.31657e-05
ENSG00000254844.4	TPCN2	0.5	3.60799e-05
ENSG00000255471.1	CATSPER1	0.41	0.00384954
ENSG00000255471.1	GABRB1	0.42	0.00107811
ENSG00000255471.1	GRIA2	0.45	7.2286e-05
ENSG00000255471.1	GRID1	0.46	3.37367e-05
ENSG00000255471.1	KCNA4	0.45	0.000117746
ENSG00000255471.1	KCNMA1	0.47	3.13017e-05
ENSG00000255471.1	NALCN	0.4	0.00110922
ENSG00000255471.1	TRPC4	0.41	0.000888002
ENSG00000265487.1	CACNB4	0.49	5.86306e-05
ENSG00000265487.1	GABRD	0.4	0.00203104
ENSG00000265487.1	GABRR2	0.41	0.00854076
ENSG00000265487.1	GRIK4	0.52	1.28261e-05
ENSG00000265487.1	KCNH3	0.42	0.00132826
ENSG00000265487.1	KCNT1	0.46	0.000133188
ENSG00000265487.1	SCN4A	0.45	0.000384698
ENSG00000261068.2	ANO6	-0.5	1.12625e-05
ENSG00000261068.2	BEST1	-0.41	0.0031397
ENSG00000261068.2	CATSPERE	-0.45	0.000231592
ENSG00000261068.2	GJB3	0.49	0.000179125
ENSG00000261068.2	GJB5	0.61	1.0977e-07
ENSG00000261068.2	GRIK1	-0.42	0.000554328
ENSG00000261068.2	ITPR2	-0.43	0.000632842
ENSG00000261068.2	PKD2	-0.42	0.00045763
ENSG00000261068.2	TRPM7	-0.46	0.000143572
ENSG00000261068.2	VDAC3	-0.4	0.00203504
ENSG00000261068.2	ZACN	0.41	0.000531565
ENSG00000267279.1	CLIC3	0.46	5.55453e-05
ENSG00000267279.1	KCNK7	0.42	0.00063572
ENSG00000278385.1	KCNJ14	0.44	0.00010237
ENSG00000167046.4	KCNK5	0.45	0.000419856
ENSG00000272508.1	CLIC3	0.8	6.54175e-19
ENSG00000272508.1	KCNK7	0.64	1.62666e-09
ENSG00000272508.1	SCNN1D	0.41	0.00152307
ENSG00000257671.1	CATSPER1	0.67	2.35327e-10
ENSG00000257671.1	KCNG2	0.75	1.42048e-15
ENSG00000257671.1	KCNJ16	0.75	2.06888e-15
ENSG00000269846.1	BEST2	0.46	0.000135519
ENSG00000269846.1	CHRNA5	0.42	0.00267708
ENSG00000269846.1	KCNB1	0.45	6.03531e-05
ENSG00000269846.1	MCOLN2	0.44	0.000598636
ENSG00000269846.1	MCOLN3	0.48	0.000779673
ENSG00000269846.1	PKD2L1	0.47	0.000448752
ENSG00000233589.1	CNGB1	0.46	0.000537245
ENSG00000271989.1	GJA9	0.46	0.00364058
ENSG00000261135.1	ANO7	0.53	4.30812e-06
ENSG00000261135.1	BEST4	0.46	0.000265699
ENSG00000261135.1	CACNA1A	0.41	0.000535194
ENSG00000261135.1	CACNA2D2	0.56	4.5464e-07
ENSG00000261135.1	CHRNA1	0.41	0.00178223
ENSG00000261135.1	CHRNA10	0.41	0.000461371
ENSG00000261135.1	GABRD	0.49	4.23263e-05
ENSG00000261135.1	KCNH3	0.41	0.0022388
ENSG00000261135.1	KCNJ14	0.52	2.26556e-06
ENSG00000261135.1	KCNJ9	0.44	0.000804082
ENSG00000261135.1	KCNT1	0.51	1.28508e-05
ENSG00000261135.1	SCN4A	0.46	0.00030997
ENSG00000177788.5	KCNJ14	0.46	4.32753e-05
ENSG00000273213.1	ANO1	0.46	0.00027409
ENSG00000273213.1	ANO10	0.46	0.000304134
ENSG00000273213.1	ANO6	0.78	3.09296e-17
ENSG00000273213.1	AQP11	0.54	7.28934e-06
ENSG00000273213.1	AQP4	0.46	0.000884984
ENSG00000273213.1	BEST1	0.43	0.00173008
ENSG00000273213.1	CACNA2D1	0.54	5.11634e-06
ENSG00000273213.1	CACNB2	0.44	0.000832781
ENSG00000273213.1	CATSPER2	0.61	1.36137e-08
ENSG00000273213.1	CATSPER3	0.76	4.63316e-16
ENSG00000273213.1	CATSPERE	0.69	7.01247e-12
ENSG00000273213.1	CHRND	0.5	3.79704e-05
ENSG00000273213.1	CHRNG	0.53	1.36559e-05
ENSG00000273213.1	CLCN5	0.71	1.11225e-12
ENSG00000273213.1	CLCN6	0.44	0.00174874
ENSG00000273213.1	CLCN7	0.43	0.000864303
ENSG00000273213.1	CLCNKA	0.45	0.0015193
ENSG00000273213.1	CLIC2	0.43	0.00185797
ENSG00000273213.1	GABRA6	0.41	0.00674416
ENSG00000273213.1	GJB7	0.58	8.97228e-07
ENSG00000273213.1	GLRA1	0.4	0.00275473
ENSG00000273213.1	GRIK1	0.71	7.30882e-13
ENSG00000273213.1	ITPR2	0.69	6.12352e-12
ENSG00000273213.1	KCND2	0.54	2.65853e-06
ENSG00000273213.1	KCND3	0.43	0.00227573
ENSG00000273213.1	KCNH7	0.53	9.21553e-06
ENSG00000273213.1	KCNJ13	0.71	3.79029e-13
ENSG00000273213.1	KCNJ14	-0.44	9.79342e-05
ENSG00000273213.1	KCNJ2	0.61	2.17817e-08
ENSG00000273213.1	KCNK6	-0.41	0.00322735
ENSG00000273213.1	KCNQ5	0.68	1.77394e-11
ENSG00000273213.1	KCNT2	0.46	0.000208467
ENSG00000273213.1	KCNV2	0.64	7.57756e-10
ENSG00000273213.1	P2RX7	0.51	3.37201e-05
ENSG00000273213.1	PKD2	0.64	4.11391e-10
ENSG00000273213.1	RYR3	0.41	0.00282981
ENSG00000273213.1	SCN3A	0.49	0.000130126
ENSG00000273213.1	SCN4B	0.46	0.000379507
ENSG00000273213.1	SCN9A	0.58	1.92193e-07
ENSG00000273213.1	TPCN2	0.52	8.00655e-06
ENSG00000273213.1	TRPA1	0.47	0.00018278
ENSG00000273213.1	TRPM7	0.61	1.66467e-08
ENSG00000273213.1	TRPV1	0.51	1.96146e-05
ENSG00000273213.1	TRPV4	0.59	6.16142e-08
ENSG00000273213.1	VDAC1	0.42	0.00275472
ENSG00000273213.1	VDAC3	0.49	5.18559e-05
ENSG00000273213.1	ZACN	-0.56	3.67053e-07
ENSG00000259153.1	ANO6	-0.49	2.71776e-05
ENSG00000259153.1	CATSPERE	-0.4	0.00176285
ENSG00000259153.1	CLIC3	0.64	1.57496e-10
ENSG00000259153.1	KCNK7	0.5	1.07601e-05
ENSG00000259153.1	PKD2	-0.41	0.00065742
ENSG00000259153.1	TRPC6	-0.4	0.00283095
ENSG00000259153.1	TRPM7	-0.43	0.000539189
ENSG00000251322.7	CACNA1C	0.6	4.68753e-08
ENSG00000251322.7	CHRND	0.41	0.00257477
ENSG00000251322.7	CLCN7	0.46	0.000200922
ENSG00000251322.7	KCNJ13	0.43	0.000583943
ENSG00000251322.7	KCNQ1	0.45	0.000445255
ENSG00000251322.7	KCNT2	0.41	0.00183361
ENSG00000251322.7	KCNV2	0.44	0.000601989
ENSG00000251322.7	TPCN1	0.45	0.0017636
ENSG00000251322.7	TPCN2	0.55	1.21348e-06
ENSG00000251322.7	TRPV1	0.48	8.12389e-05
ENSG00000251322.7	TRPV4	0.47	0.00012983
ENSG00000236711.2	ANO2	0.44	0.000459504
ENSG00000236711.2	ANO4	0.47	3.32849e-05
ENSG00000236711.2	CACNA1G	0.42	0.000671828
ENSG00000236711.2	CACNG2	0.43	0.000381618
ENSG00000236711.2	CATSPERD	0.43	0.000854838
ENSG00000236711.2	GABRA2	0.48	5.50829e-05
ENSG00000236711.2	GABRG1	0.56	5.07958e-07
ENSG00000236711.2	GABRG2	0.4	0.00164767
ENSG00000236711.2	GJD2	0.42	0.00112429
ENSG00000236711.2	GRIA2	0.67	9.32058e-12
ENSG00000236711.2	GRIA4	0.71	5.59677e-14
ENSG00000236711.2	GRID1	0.69	8.16649e-13
ENSG00000236711.2	GRIK3	0.41	0.001974
ENSG00000236711.2	GRIK5	0.46	0.000150765
ENSG00000236711.2	HVCN1	0.51	6.01406e-06
ENSG00000236711.2	ITPR1	0.42	0.000508935
ENSG00000236711.2	KCNA4	0.42	0.000342265
ENSG00000236711.2	KCNG4	0.4	0.00256692
ENSG00000236711.2	KCNH2	0.47	9.33788e-05
ENSG00000236711.2	KCNH6	0.46	0.000114793
ENSG00000236711.2	KCNJ4	0.48	8.55501e-05
ENSG00000236711.2	KCNJ8	0.6	1.63375e-08
ENSG00000236711.2	KCNMA1	0.57	8.33804e-08
ENSG00000236711.2	KCNN1	0.46	0.00011249
ENSG00000236711.2	NALCN	0.41	0.000722673
ENSG00000236711.2	RYR2	0.55	4.25513e-07
ENSG00000236711.2	SCN1B	0.51	4.4476e-05
ENSG00000236711.2	TRPC4	0.4	0.00134471
ENSG00000246985.7	ANO4	0.59	3.70989e-08
ENSG00000246985.7	CACNA1G	0.4	0.00121235
ENSG00000246985.7	GRIA2	0.67	7.90641e-12
ENSG00000246985.7	GRIA4	0.59	1.58543e-08
ENSG00000246985.7	GRID1	0.65	8.10809e-11
ENSG00000246985.7	GRIN3A	0.54	1.6452e-06
ENSG00000246985.7	HVCN1	0.47	4.16005e-05
ENSG00000246985.7	KCNA4	0.46	7.27739e-05
ENSG00000246985.7	KCNJ8	0.54	7.08469e-07
ENSG00000246985.7	KCNMA1	0.61	3.21794e-09
ENSG00000246985.7	NALCN	0.52	5.40215e-06
ENSG00000246985.7	SCN1B	0.41	0.00148332
ENSG00000246985.7	SCNN1G	0.4	0.00719251
ENSG00000229867.1	CACNA1I	0.46	0.000722987
ENSG00000229867.1	KCND1	0.44	0.000824194
ENSG00000229867.1	KCNS3	0.43	0.00125131
ENSG00000229867.1	TRPV6	0.42	0.0202616
ENSG00000233452.6	CLIC3	0.65	6.96144e-11
ENSG00000233452.6	GJB2	0.47	5.73939e-05
ENSG00000233452.6	KCNK7	0.43	0.000451613
ENSG00000257167.2	ANO6	0.4	0.00140916
ENSG00000257167.2	CACNA2D1	0.5	2.91083e-05
ENSG00000257167.2	CATSPER3	0.42	0.000898584
ENSG00000257167.2	CNGA1	0.43	0.000535092
ENSG00000257167.2	KCNJ13	0.41	0.00105188
ENSG00000257167.2	PKD2	0.57	1.89527e-07
ENSG00000230115.1	CLIC3	0.55	3.12474e-07
ENSG00000230115.1	GJB2	0.55	5.27123e-07
ENSG00000230115.1	SCNN1B	0.46	0.00079752
ENSG00000100181.21	CACNA1C	0.47	7.29139e-05
ENSG00000100181.21	CACNA1H	0.65	4.04834e-10
ENSG00000100181.21	KCNT1	0.46	0.000133188
ENSG00000100181.21	RYR2	0.45	8.6606e-05
ENSG00000176912.3	KCNB2	0.42	0.00132723
ENSG00000235481.2	CLIC3	0.66	2.81051e-11
ENSG00000235481.2	GJB2	0.44	0.000183509
ENSG00000235481.2	KCNK7	0.47	5.77045e-05
ENSG00000235481.2	SCNN1D	0.5	4.09084e-05
ENSG00000226510.1	CLIC3	0.59	1.34201e-08
ENSG00000226510.1	KCNK7	0.48	4.31235e-05
ENSG00000226510.1	SCNN1B	0.52	5.14124e-05
ENSG00000183242.11	ANO4	0.48	2.11474e-05
ENSG00000183242.11	CACNA2D2	0.41	0.00161631
ENSG00000183242.11	CACNG2	0.74	1.53659e-14
ENSG00000183242.11	CATSPERD	0.41	0.00184544
ENSG00000183242.11	GRIA2	0.72	3.87985e-14
ENSG00000183242.11	GRIA4	0.74	9.81634e-16
ENSG00000183242.11	GRID1	0.81	6.18101e-20
ENSG00000183242.11	HVCN1	0.52	2.601e-06
ENSG00000183242.11	ITPR1	0.42	0.000472392
ENSG00000183242.11	KCNMA1	0.63	7.14637e-10
ENSG00000183242.11	NALCN	0.46	8.56177e-05
ENSG00000183242.11	RYR2	0.55	3.34468e-07
ENSG00000232600.3	ANO10	0.4	0.00240629
ENSG00000232600.3	ANO6	0.42	0.000670979
ENSG00000232600.3	AQP4	0.46	0.000884984
ENSG00000232600.3	CATSPER2	0.45	0.000366668
ENSG00000232600.3	CATSPER3	0.56	4.40659e-07
ENSG00000232600.3	CATSPERE	0.43	0.000484077
ENSG00000232600.3	CLCN5	0.43	0.000934224
ENSG00000232600.3	CLCNKA	0.55	9.1207e-06
ENSG00000232600.3	CNGA1	0.43	0.000567662
ENSG00000232600.3	KCND2	0.4	0.00238265
ENSG00000232600.3	KCNH7	0.44	0.000840705
ENSG00000232600.3	KCNJ13	0.52	7.90117e-06
ENSG00000232600.3	KCNQ5	0.45	0.000347542
ENSG00000232600.3	KCNV2	0.42	0.0013199
ENSG00000232600.3	P2RX5	0.52	8.86687e-06
ENSG00000232600.3	PKD2	0.51	5.78743e-06
ENSG00000232600.3	SCN3A	0.41	0.00372073
ENSG00000232600.3	SCN9A	0.43	0.000719934
ENSG00000232600.3	TPCN2	0.41	0.0026964
ENSG00000232600.3	TRPV4	0.42	0.000920802
ENSG00000232600.3	VDAC1	0.42	0.00275472
ENSG00000224916.8	CHRNB4	0.4	0.00754354

## Sheet: Supplementary Table6
Supplementary Table 6. Clinical characteristics of patients with CC in the training and test cohort1.
Characteristics	Training cohort	Testing cohort 1	P value (Fisher's exact test)
Age (years), no (%)
≥60	48(20.69)	12(20.34)
<60	184(79.31)	47(79.66)	1
Pathological stage, no (%)
NA	5(2.16)	1(1.69)
I	125(53.88)	34(57.63)
II	54(23.28)	10(16.95)
III	33(14.22)	8(13.56)
IV	15(6.47)	6(10.17)	0.7304
Histologic grade, no (%)
NA	21(9.05)	6(10.17)
G1	15(6.47)	3(5.08)
G2	102(43.97)	27(45.76)
G3	93(40.09)	23(38.98)
G4	1(0.43)	0(0)	0.978
Survival event, no (%)
Dead	57(24.57)	15(25.42)
Live	175(75.43)	44(74.58)	0.8674

## Sheet: Supplementary Table7
Supplemental Table 7. The Gencode version information of 9 ICTR-lncRNAs.
Ref_lncRNA_id	Ref_lncRNA_name	Gencode.v22.geneid	Gencode.v22.genename
ENSG00000215067.9	ALOX12-AS1	ENSG00000215067.8	ALOX12-AS1
ENSG00000231290.5	APCDD1L-AS1	ENSG00000231290.4	APCDD1L-AS1
ENSG00000259840.1	LA16c-380A1.1	ENSG00000259840.1	LA16c-380A1.1
ENSG00000247095.2	MIR210HG	ENSG00000247095.2	MIR210HG
ENSG00000223774.5	RP11-307B6.3	ENSG00000223774.4	RP11-307B6.3
ENSG00000270147.1	RP11-646I6.6	ENSG00000270147.1	RP11-646I6.6
ENSG00000255471.1	RP11-736K20.5	ENSG00000255471.1	RP11-736K20.5
ENSG00000236711.2	SMAD9-IT1	ENSG00000236711.2	SMAD9-IT1
ENSG00000254418.1	RP11-21L19.1	ENSG00000254418.1	RP11-21L19.1

## Sheet: Supplementary Table8
Supplemental Table 8. The list of the correlation within protein coding genes related to ICTR lncRNA.
Gene1	Gene2	Cor	Padj
ALOX12	CRNN	0.838686	8.64284e-24
ALOX12	MAL	0.727876	1.83327e-15
CRNN	MAL	0.829757	6.24223e-23
ALOX12	PPP1R3C	0.813794	2.0479e-21
CRNN	PPP1R3C	0.783089	5.20704e-19
ALOX12	HOPX	0.750838	8.41186e-17
CRNN	HOPX	0.722908	3.60839e-15
MAL	HOPX	0.832074	3.78694e-23
CRNN	KLK13	0.731351	1.15284e-15
MAL	KLK13	0.776724	1.49439e-18
HOPX	KLK13	0.791631	1.30502e-19
ALOX12	SPINK7	0.763841	1.23926e-17
CRNN	SPINK7	0.700015	5.83758e-14
MAL	SPINK7	0.854972	1.81931e-25
HOPX	SPINK7	0.847528	1.28468e-24
KLK13	SPINK7	0.714391	1.05274e-14
CRNN	SPRR3	0.857633	1.05089e-25
MAL	SPRR3	0.775813	1.71217e-18
PPP1R3C	SPRR3	0.738012	4.80704e-16
KLK13	SPRR3	0.76026	2.04616e-17
CRNN	PRSS27	0.759895	2.14888e-17
MAL	PRSS27	0.899929	7.12517e-32
HOPX	PRSS27	0.833609	2.69208e-23
KLK13	PRSS27	0.829528	6.40233e-23
SPINK7	PRSS27	0.826064	1.41787e-22
SPRR3	PRSS27	0.783966	4.55961e-19
ALOX12	ENDOU	0.712849	1.2826e-14
CRNN	ENDOU	0.916246	2.04995e-34
MAL	ENDOU	0.706191	2.88157e-14
PPP1R3C	ENDOU	0.705808	2.99045e-14
HOPX	ENDOU	0.70456	3.44541e-14
KLK13	ENDOU	0.700506	5.52102e-14
SPRR3	ENDOU	0.812793	2.42155e-21
PRSS27	ENDOU	0.720689	4.82298e-15
CRNN	RHCG	0.717418	7.26013e-15
MAL	RHCG	0.734886	7.24499e-16
SPRR3	RHCG	0.715773	8.8736e-15
PRSS27	RHCG	0.785392	3.554e-19
ENDOU	RHCG	0.720295	5.0202e-15
HOPX	KRT76	0.701412	4.95581e-14
CRNN	VSIG10L	0.72813	1.78157e-15
MAL	VSIG10L	0.746633	1.48732e-16
HOPX	VSIG10L	0.782191	6.05209e-19
KLK13	VSIG10L	0.7245	2.91651e-15
PRSS27	VSIG10L	0.776246	1.60618e-18
ENDOU	VSIG10L	0.788181	2.27646e-19
RHCG	VSIG10L	0.792186	1.21564e-19
HOPX	RNF222	0.839965	7.03238e-24
KLK13	RNF222	0.746611	1.48732e-16
PRSS27	RNF222	0.755334	4.39237e-17
ENDOU	RNF222	0.703423	3.93433e-14
VSIG10L	RNF222	0.843284	3.24152e-24
CRNN	KRT13	0.800068	2.72313e-20
MAL	KRT13	0.900225	7.12517e-32
HOPX	KRT13	0.742961	2.49938e-16
KLK13	KRT13	0.729571	1.47448e-15
SPINK7	KRT13	0.781823	6.38319e-19
SPRR3	KRT13	0.791761	1.29556e-19
PRSS27	KRT13	0.893964	7.22208e-31
ENDOU	KRT13	0.712703	1.29929e-14
RHCG	KRT13	0.751239	7.97825e-17
CRNN	EMP1	0.791377	1.34672e-19
SPRR3	EMP1	0.786591	2.92873e-19
ENDOU	EMP1	0.777469	1.32606e-18
VSIG10L	EMP1	0.705252	3.17291e-14
MAL	SMIM5	0.703347	3.94944e-14
PRSS27	SMIM5	0.821817	3.69438e-22
RHCG	SMIM5	0.739149	4.16388e-16
VSIG10L	SMIM5	0.716311	8.31182e-15
KRT13	SMIM5	0.728281	1.75645e-15
KRT76	CD177	0.737384	5.2303e-16
MAL	MAB21L4	0.760328	2.04536e-17
KLK13	MAB21L4	0.722075	4.01806e-15
PRSS27	MAB21L4	0.834166	2.50445e-23
RHCG	MAB21L4	0.719848	5.29907e-15
VSIG10L	MAB21L4	0.770129	4.33502e-18
KRT13	MAB21L4	0.781192	6.96877e-19
EMP1	MAB21L4	0.762344	1.51756e-17
SMIM5	MAB21L4	0.779535	9.28057e-19
PPP1R3C	MYZAP	0.742511	2.62914e-16
EMP1	MYZAP	0.709369	1.93591e-14
CRNN	CNFN	0.742022	2.80551e-16
MAL	CNFN	0.839802	7.03238e-24
HOPX	CNFN	0.844002	3.12754e-24
KLK13	CNFN	0.757587	3.09196e-17
SPINK7	CNFN	0.762402	1.51756e-17
SPRR3	CNFN	0.720543	4.88654e-15
PRSS27	CNFN	0.911277	8.17664e-34
ENDOU	CNFN	0.761713	1.64747e-17
RHCG	CNFN	0.831173	4.57037e-23
VSIG10L	CNFN	0.833595	2.69208e-23
RNF222	CNFN	0.80246	1.80879e-20
KRT13	CNFN	0.788097	2.27681e-19
SMIM5	CNFN	0.735694	6.54148e-16
MAB21L4	CNFN	0.711017	1.5809e-14
MAL	SPRR2A	0.71649	8.16784e-15
HOPX	SPRR2A	0.808278	5.92649e-21
KLK13	SPRR2A	0.739619	3.91552e-16
SPINK7	SPRR2A	0.747479	1.35008e-16
PRSS27	SPRR2A	0.813443	2.15558e-21
RHCG	SPRR2A	0.798663	3.54081e-20
VSIG10L	SPRR2A	0.704303	3.53905e-14
RNF222	SPRR2A	0.712102	1.39718e-14
CNFN	SPRR2A	0.903192	2.58738e-32
MAL	SLURP1	0.789278	1.96495e-19
HOPX	SLURP1	0.70992	1.81297e-14
SPINK7	SLURP1	0.863511	2.16564e-26
PRSS27	SLURP1	0.862461	2.71321e-26
RHCG	SLURP1	0.703103	4.03418e-14
KRT13	SLURP1	0.814262	1.89757e-21
SMIM5	SLURP1	0.711928	1.417e-14
CNFN	SLURP1	0.803134	1.61651e-20
SPRR2A	SLURP1	0.735815	6.47669e-16
CRNN	NCCRP1	0.740759	3.36022e-16
MAL	NCCRP1	0.789218	1.96495e-19
HOPX	NCCRP1	0.748165	1.22617e-16
KLK13	NCCRP1	0.732553	9.77659e-16
SPRR3	NCCRP1	0.752429	6.75191e-17
PRSS27	NCCRP1	0.849898	7.12609e-25
ENDOU	NCCRP1	0.740008	3.72633e-16
RHCG	NCCRP1	0.748251	1.22141e-16
VSIG10L	NCCRP1	0.811926	2.85121e-21
RNF222	NCCRP1	0.78326	5.11847e-19
KRT13	NCCRP1	0.755117	4.50101e-17
EMP1	NCCRP1	0.706132	2.88596e-14
SMIM5	NCCRP1	0.793221	1.01365e-19
MAB21L4	NCCRP1	0.770963	3.8004e-18
CNFN	NCCRP1	0.802381	1.80879e-20
CRNN	UPK1A	0.771028	3.8004e-18
MAL	UPK1A	0.733581	8.55609e-16
KRT13	UPK1A	0.719392	5.59977e-15
KLK13	KLK11	0.738332	4.65953e-16
GMPS	USP13	0.803448	1.54887e-20
PRSS27	RNF223	0.744751	1.94028e-16
SMIM5	RNF223	0.738189	4.72098e-16
CNFN	RNF223	0.734065	8.0986e-16
NCCRP1	RNF223	0.747259	1.38368e-16
VSIG10L	GFOD2	0.762815	1.43591e-17
RNF222	GFOD2	0.743299	2.39596e-16
MAL	SPNS2	0.715271	9.42625e-15
PRSS27	SPNS2	0.733316	8.82486e-16
CNFN	SPNS2	0.763125	1.37961e-17
SPRR2A	SPNS2	0.7119	1.417e-14
GMPS	DCUN1D1	0.843588	3.1675e-24
USP13	DCUN1D1	0.746645	1.48732e-16
GMPS	SSX2IP	0.775608	1.75323e-18
USP13	SSX2IP	0.745259	1.81218e-16
DCUN1D1	SSX2IP	0.806096	9.15669e-21
USP13	KPNA5	0.735108	7.06928e-16
MICOS13	KPNA5	0.748593	1.16958e-16
SSX2IP	KPNA5	0.751449	7.79731e-17
GMPS	EFCAB11	0.78726	2.62384e-19
DCUN1D1	EFCAB11	0.771745	3.40165e-18
SSX2IP	EFCAB11	0.788338	2.2456e-19
GMPS	RSRC1	0.843556	3.1675e-24
USP13	RSRC1	0.733752	8.40993e-16
MICOS13	RSRC1	0.703089	4.03418e-14
DCUN1D1	RSRC1	0.838999	8.29671e-24
SSX2IP	RSRC1	0.8569	1.20185e-25
KPNA5	RSRC1	0.705539	3.07676e-14
EFCAB11	RSRC1	0.837409	1.15192e-23
MAL	GPX3	0.73597	6.38183e-16
HOPX	GPX3	0.761975	1.59509e-17
KLK13	GPX3	0.708331	2.20094e-14
PRSS27	GPX3	0.801539	2.10381e-20
CNFN	GPX3	0.789072	1.98662e-19
GMPS	COMMD2	0.878836	1.80925e-28
USP13	COMMD2	0.749141	1.08487e-16
DCUN1D1	COMMD2	0.914266	2.80618e-34
SSX2IP	COMMD2	0.752667	6.56939e-17
EFCAB11	COMMD2	0.781515	6.66003e-19
RSRC1	COMMD2	0.800234	2.68531e-20
GMPS	ATP2C1	0.855275	1.78652e-25
USP13	ATP2C1	0.785586	3.47916e-19
DCUN1D1	ATP2C1	0.840418	6.54277e-24
SSX2IP	ATP2C1	0.742904	2.49938e-16
EFCAB11	ATP2C1	0.809711	4.47615e-21
RSRC1	ATP2C1	0.817255	1.00706e-21
COMMD2	ATP2C1	0.864188	1.95393e-26
APCDD1L	PCBP4	0.960208	8.64284e-24
APCDD1L	SLC17A7	0.923142	1.83327e-15
PCBP4	SLC17A7	0.91306	6.24223e-23
APCDD1L	FBXO10	0.919098	2.0479e-21
PCBP4	FBXO10	0.917852	5.20704e-19
SLC17A7	FBXO10	0.889077	1.94163e-11
APCDD1L	FRMPD1	0.846188	8.41186e-17
PCBP4	FRMPD1	0.859099	3.60839e-15
SLC17A7	FRMPD1	0.850421	3.78694e-23
FBXO10	FRMPD1	0.857023	4.66959e-11
APCDD1L	SLC6A17	0.961836	5.31695e-07
PCBP4	SLC6A17	0.950875	2.01136e-10
SLC17A7	SLC6A17	0.927861	6.56879e-09
FBXO10	SLC6A17	0.933077	2.71798e-08
FRMPD1	SLC6A17	0.837808	2.3565e-08
APCDD1L	NHLH2	0.790277	7.38298e-13
PCBP4	NHLH2	0.80545	1.15284e-15
SLC17A7	NHLH2	0.748723	1.49439e-18
FBXO10	NHLH2	0.772395	8.89218e-10
FRMPD1	NHLH2	0.720376	1.30502e-19
SLC6A17	NHLH2	0.80259	3.98199e-10
APCDD1L	GABRG2	0.891148	1.23926e-17
PCBP4	GABRG2	0.894623	5.83758e-14
SLC17A7	GABRG2	0.913076	1.81931e-25
FBXO10	GABRG2	0.884394	5.79445e-09
FRMPD1	GABRG2	0.8899	1.28468e-24
SLC6A17	GABRG2	0.896286	3.44715e-06
NHLH2	GABRG2	0.793529	1.05274e-14
APCDD1L	ABCG4	0.842589	1.80472e-13
PCBP4	ABCG4	0.836901	1.05089e-25
SLC17A7	ABCG4	0.774905	1.71217e-18
FBXO10	ABCG4	0.87721	4.80704e-16
FRMPD1	ABCG4	0.750506	7.24634e-13
SLC6A17	ABCG4	0.856969	1.16003e-12
GABRG2	ABCG4	0.771213	5.48097e-13
APCDD1L	SYP	0.943269	0.00058205
PCBP4	SYP	0.946019	7.07727e-08
SLC17A7	SYP	0.933842	1.04608e-05
FBXO10	SYP	0.91882	0.00058658
FRMPD1	SYP	0.889357	0.000389747
SLC6A17	SYP	0.956271	6.91697e-10
NHLH2	SYP	0.817737	1.86287e-06
GABRG2	SYP	0.951526	0.00671331
ABCG4	SYP	0.826355	1.55812e-06
APCDD1L	SPTBN4	0.841025	2.26257e-09
PCBP4	SPTBN4	0.817755	2.14888e-17
SLC17A7	SPTBN4	0.866167	7.12517e-32
FBXO10	SPTBN4	0.734557	2.65256e-07
FRMPD1	SPTBN4	0.72795	2.69208e-23
SLC6A17	SPTBN4	0.814401	7.21087e-11
GABRG2	SPTBN4	0.757725	1.41787e-22
SYP	SPTBN4	0.802422	3.68414e-08
APCDD1L	GNAO1	0.919672	1.2826e-14
PCBP4	GNAO1	0.903887	2.04995e-34
SLC17A7	GNAO1	0.897044	2.88157e-14
FBXO10	GNAO1	0.893524	2.99045e-14
FRMPD1	GNAO1	0.821867	3.44541e-14
SLC6A17	GNAO1	0.915095	2.61601e-10
NHLH2	GNAO1	0.752294	5.52102e-14
GABRG2	GNAO1	0.880749	4.63348e-08
ABCG4	GNAO1	0.799341	2.42155e-21
SYP	GNAO1	0.931549	3.4949e-08
SPTBN4	GNAO1	0.764121	4.82298e-15
APCDD1L	KCNH2	0.908902	0.000997445
PCBP4	KCNH2	0.928996	1.06759e-05
SLC17A7	KCNH2	0.91659	0.00592157
FBXO10	KCNH2	0.886949	0.00569704
FRMPD1	KCNH2	0.844077	3.46634e-06
SLC6A17	KCNH2	0.915486	8.38916e-07
NHLH2	KCNH2	0.739815	7.82866e-06
GABRG2	KCNH2	0.876444	0.110023
ABCG4	KCNH2	0.808229	0.000243257
SYP	KCNH2	0.930637	4.30896e-08
SPTBN4	KCNH2	0.797577	8.1211e-05
GNAO1	KCNH2	0.920263	1.48467e-09
APCDD1L	FSD1	0.826216	6.64015e-09
PCBP4	FSD1	0.823022	7.26013e-15
SLC17A7	FSD1	0.82879	7.24499e-16
FBXO10	FSD1	0.822589	3.15687e-06
FRMPD1	FSD1	0.74128	3.49953e-13
SLC6A17	FSD1	0.85527	4.4634e-06
NHLH2	FSD1	0.773943	1.57105e-12
GABRG2	FSD1	0.808933	6.29572e-11
SYP	FSD1	0.841649	1.28334e-06
SPTBN4	FSD1	0.701242	3.554e-19
GNAO1	FSD1	0.803526	5.0202e-15
KCNH2	FSD1	0.797505	1.69447e-07
GNAO1	CDHR1	0.711458	7.92741e-07
APCDD1L	BRSK2	0.940475	4.38353e-09
PCBP4	BRSK2	0.937421	1.78157e-15
SLC17A7	BRSK2	0.944767	1.48732e-16
FBXO10	BRSK2	0.919209	4.19555e-08
FRMPD1	BRSK2	0.836573	6.05209e-19
SLC6A17	BRSK2	0.961681	2.96683e-11
NHLH2	BRSK2	0.794959	2.91651e-15
GABRG2	BRSK2	0.918752	2.17004e-09
ABCG4	BRSK2	0.83053	3.24408e-13
SYP	BRSK2	0.96911	6.18783e-08
SPTBN4	BRSK2	0.806809	1.60618e-18
GNAO1	BRSK2	0.941695	2.27646e-19
KCNH2	BRSK2	0.94128	4.03223e-10
FSD1	BRSK2	0.847208	1.21564e-19
CDHR1	BRSK2	0.715198	3.18899e-08
APCDD1L	MAST1	0.904005	2.04139e-08
PCBP4	MAST1	0.925301	2.08436e-11
SLC17A7	MAST1	0.913942	2.4642e-13
FBXO10	MAST1	0.874385	3.83896e-08
FRMPD1	MAST1	0.809069	7.03238e-24
SLC6A17	MAST1	0.91132	4.81427e-11
NHLH2	MAST1	0.787986	1.48732e-16
GABRG2	MAST1	0.884811	1.38556e-11
ABCG4	MAST1	0.773406	1.83035e-12
SYP	MAST1	0.920902	4.4489e-06
SPTBN4	MAST1	0.783679	4.39237e-17
GNAO1	MAST1	0.857127	3.93433e-14
KCNH2	MAST1	0.872936	6.30882e-09
FSD1	MAST1	0.820893	4.3286e-10
BRSK2	MAST1	0.924914	3.24152e-24
APCDD1L	RIMS3	0.956969	8.60048e-11
PCBP4	RIMS3	0.965359	2.72313e-20
SLC17A7	RIMS3	0.900929	7.12517e-32
FBXO10	RIMS3	0.927705	6.15871e-09
FRMPD1	RIMS3	0.835515	2.49938e-16
SLC6A17	RIMS3	0.967131	1.32207e-07
NHLH2	RIMS3	0.81351	1.47448e-15
GABRG2	RIMS3	0.889051	6.38319e-19
ABCG4	RIMS3	0.867261	1.29556e-19
SYP	RIMS3	0.951568	9.6488e-07
SPTBN4	RIMS3	0.800578	7.22208e-31
GNAO1	RIMS3	0.909213	1.29929e-14
KCNH2	RIMS3	0.906188	0.00196357
FSD1	RIMS3	0.815007	7.97825e-17
BRSK2	RIMS3	0.947968	8.09455e-13
MAST1	RIMS3	0.915908	1.77753e-09
APCDD1L	ASMT	0.933965	2.29708e-12
PCBP4	ASMT	0.932709	1.34672e-19
SLC17A7	ASMT	0.904503	5.06594e-13
FBXO10	ASMT	0.911063	2.04591e-13
FRMPD1	ASMT	0.866755	3.88765e-12
SLC6A17	ASMT	0.932259	6.85911e-12
NHLH2	ASMT	0.791871	3.66305e-11
GABRG2	ASMT	0.949412	5.74993e-07
ABCG4	ASMT	0.823292	2.92873e-19
SYP	ASMT	0.959851	3.50886e-08
SPTBN4	ASMT	0.771381	3.88765e-12
GNAO1	ASMT	0.894902	1.32606e-18
KCNH2	ASMT	0.90539	1.25334e-06
FSD1	ASMT	0.817395	6.33629e-14
BRSK2	ASMT	0.940669	3.17291e-14
MAST1	ASMT	0.907359	1.11168e-10
RIMS3	ASMT	0.938649	1.88756e-13
APCDD1L	TMCC2	0.955053	2.40617e-05
PCBP4	TMCC2	0.974033	5.40366e-10
SLC17A7	TMCC2	0.90643	3.94944e-14
FBXO10	TMCC2	0.92416	0.00037266
FRMPD1	TMCC2	0.845503	4.08347e-12
SLC6A17	TMCC2	0.969232	3.79984e-11
NHLH2	TMCC2	0.835105	3.59048e-10
GABRG2	TMCC2	0.893908	5.92223e-11
ABCG4	TMCC2	0.851307	7.02732e-12
SYP	TMCC2	0.958813	7.91443e-09
SPTBN4	TMCC2	0.820032	3.69438e-22
GNAO1	TMCC2	0.906177	9.86969e-10
KCNH2	TMCC2	0.910449	6.75446e-06
FSD1	TMCC2	0.846591	4.16388e-16
BRSK2	TMCC2	0.949731	8.31182e-15
MAST1	TMCC2	0.927233	4.25675e-11
RIMS3	TMCC2	0.985909	1.75645e-15
ASMT	TMCC2	0.936065	1.38556e-11
APCDD1L	TUBB3	0.784969	3.75239e-13
PCBP4	TUBB3	0.813525	2.40623e-07
SLC17A7	TUBB3	0.76239	6.04347e-08
FBXO10	TUBB3	0.749177	1.62513e-05
FRMPD1	TUBB3	0.729571	4.52329e-13
SLC6A17	TUBB3	0.791898	0.000286142
GABRG2	TUBB3	0.721088	3.26047e-12
SYP	TUBB3	0.785879	0.134912
GNAO1	TUBB3	0.804503	3.76226e-06
KCNH2	TUBB3	0.832027	0.00128548
FSD1	TUBB3	0.714435	1.47075e-05
BRSK2	TUBB3	0.793641	2.6909e-05
MAST1	TUBB3	0.724675	1.04698e-08
RIMS3	TUBB3	0.784784	4.27037e-06
ASMT	TUBB3	0.750232	0.000686041
TMCC2	TUBB3	0.792515	0.00195709
APCDD1L	EEF1A2	0.943705	1.2566e-05
PCBP4	EEF1A2	0.934468	1.56818e-12
SLC17A7	EEF1A2	0.935668	2.04536e-17
FBXO10	EEF1A2	0.89454	1.09431e-05
FRMPD1	EEF1A2	0.799338	2.21771e-11
SLC6A17	EEF1A2	0.957806	8.05284e-14
NHLH2	EEF1A2	0.761422	4.01806e-15
GABRG2	EEF1A2	0.87528	5.08402e-08
ABCG4	EEF1A2	0.827256	1.85899e-13
SYP	EEF1A2	0.932431	4.94627e-13
SPTBN4	EEF1A2	0.820294	2.50445e-23
GNAO1	EEF1A2	0.930377	2.63459e-12
KCNH2	EEF1A2	0.916503	3.9219e-07
FSD1	EEF1A2	0.822026	5.29907e-15
BRSK2	EEF1A2	0.957891	4.33502e-18
MAST1	EEF1A2	0.892085	1.72456e-11
RIMS3	EEF1A2	0.940096	6.96877e-19
ASMT	EEF1A2	0.903613	1.51756e-17
TMCC2	EEF1A2	0.938945	9.28057e-19
TUBB3	EEF1A2	0.79105	0.00501913
APCDD1L	CABP7	0.739649	2.47857e-12
PCBP4	CABP7	0.759919	7.32997e-11
SLC17A7	CABP7	0.791452	5.58559e-09
FBXO10	CABP7	0.769152	2.62914e-16
FRMPD1	CABP7	0.720331	1.62798e-12
SLC6A17	CABP7	0.770721	2.48824e-10
GABRG2	CABP7	0.769856	2.86007e-07
SYP	CABP7	0.791552	0.000462164
GNAO1	CABP7	0.800108	8.71116e-10
KCNH2	CABP7	0.791963	0.000322782
BRSK2	CABP7	0.801595	1.79461e-10
MAST1	CABP7	0.711984	3.32058e-13
RIMS3	CABP7	0.73071	3.09879e-06
ASMT	CABP7	0.736793	1.93591e-14
TMCC2	CABP7	0.734846	1.94283e-05
TUBB3	CABP7	0.748819	9.54739e-06
EEF1A2	CABP7	0.770685	7.21337e-08
APCDD1L	PCSK2	0.915832	2.46159e-09
PCBP4	PCSK2	0.919996	2.80551e-16
SLC17A7	PCSK2	0.9082	7.03238e-24
FBXO10	PCSK2	0.907336	7.79583e-06
FRMPD1	PCSK2	0.824971	3.12754e-24
SLC6A17	PCSK2	0.938143	3.54533e-08
NHLH2	PCSK2	0.798305	3.09196e-17
GABRG2	PCSK2	0.911068	1.51756e-17
ABCG4	PCSK2	0.809403	4.88654e-15
SYP	PCSK2	0.932792	3.48972e-06
SPTBN4	PCSK2	0.781403	8.17664e-34
GNAO1	PCSK2	0.89885	1.64747e-17
KCNH2	PCSK2	0.88868	5.05312e-07
FSD1	PCSK2	0.793871	4.57037e-23
BRSK2	PCSK2	0.953046	2.69208e-23
MAST1	PCSK2	0.886733	1.80879e-20
RIMS3	PCSK2	0.935185	2.27681e-19
ASMT	PCSK2	0.921424	7.30107e-10
TMCC2	PCSK2	0.930729	6.54148e-16
TUBB3	PCSK2	0.739781	1.15921e-08
EEF1A2	PCSK2	0.9129	1.5809e-14
CABP7	PCSK2	0.752811	2.25855e-05
APCDD1L	LHX9	0.925675	0.0756737
PCBP4	LHX9	0.938258	0.14199
SLC17A7	LHX9	0.870021	0.094874
FBXO10	LHX9	0.881906	0.0371222
FRMPD1	LHX9	0.80229	0.0341059
SLC6A17	LHX9	0.941203	0.0180287
NHLH2	LHX9	0.813124	0.0540906
GABRG2	LHX9	0.868552	0.0727422
ABCG4	LHX9	0.805225	0.264375
SYP	LHX9	0.908748	0.0192689
SPTBN4	LHX9	0.766398	0.0594385
GNAO1	LHX9	0.857227	0.162553
KCNH2	LHX9	0.861687	4.1223e-05
FSD1	LHX9	0.852462	0.00317516
BRSK2	LHX9	0.908192	0.00998826
MAST1	LHX9	0.903752	0.0158977
RIMS3	LHX9	0.937796	0.300511
ASMT	LHX9	0.911118	0.141641
TMCC2	LHX9	0.946356	0.00312354
TUBB3	LHX9	0.787175	0.185052
EEF1A2	LHX9	0.899318	0.0303005
PCSK2	LHX9	0.889385	0.0251737
APCDD1L	BSN	0.901178	0.094696
PCBP4	BSN	0.924961	0.0159824
SLC17A7	BSN	0.902131	0.00494424
FBXO10	BSN	0.881343	0.333883
FRMPD1	BSN	0.858263	0.00414356
SLC6A17	BSN	0.902674	0.00120773
NHLH2	BSN	0.743187	0.0216763
GABRG2	BSN	0.885257	0.0851154
ABCG4	BSN	0.787901	0.130461
SYP	BSN	0.937964	0.000392263
SPTBN4	BSN	0.759029	0.00264907
GNAO1	BSN	0.903579	0.0114435
KCNH2	BSN	0.962559	7.31465e-05
FSD1	BSN	0.807264	0.0180715
BRSK2	BSN	0.942155	0.00114958
MAST1	BSN	0.878974	0.00797735
RIMS3	BSN	0.895039	0.0215768
ASMT	BSN	0.912166	0.0962816
TMCC2	BSN	0.907805	0.001191
TUBB3	BSN	0.817979	0.0539791
EEF1A2	BSN	0.900118	0.00105625
CABP7	BSN	0.79911	0.221245
PCSK2	BSN	0.879517	0.00341738
LHX9	BSN	0.861318	0.112605
APCDD1L	KCNN1	0.917524	8.94959e-09
PCBP4	KCNN1	0.939996	5.01721e-11
SLC17A7	KCNN1	0.904393	8.16784e-15
FBXO10	KCNN1	0.913332	0.000127049
FRMPD1	KCNN1	0.843526	5.92649e-21
SLC6A17	KCNN1	0.930471	1.52296e-06
NHLH2	KCNN1	0.783085	3.91552e-16
GABRG2	KCNN1	0.901301	1.35008e-16
ABCG4	KCNN1	0.811628	1.11553e-13
SYP	KCNN1	0.933134	0.0020107
SPTBN4	KCNN1	0.769175	2.15558e-21
GNAO1	KCNN1	0.890619	4.76363e-11
KCNH2	KCNN1	0.925429	2.65256e-07
FSD1	KCNN1	0.833831	3.54081e-20
BRSK2	KCNN1	0.932609	3.53905e-14
MAST1	KCNN1	0.894992	1.39718e-14
RIMS3	KCNN1	0.925994	7.95557e-14
ASMT	KCNN1	0.927601	1.69447e-07
TMCC2	KCNN1	0.932847	2.94206e-11
TUBB3	KCNN1	0.831207	6.01655e-12
EEF1A2	KCNN1	0.910039	2.96749e-09
CABP7	KCNN1	0.752633	0.000113265
PCSK2	KCNN1	0.904853	2.58738e-32
LHX9	KCNN1	0.907095	0.0192419
BSN	KCNN1	0.906821	0.00798757
APCDD1L	APLP1	0.905804	1.02224e-09
PCBP4	APLP1	0.91603	7.14582e-14
SLC17A7	APLP1	0.875211	1.96495e-19
FBXO10	APLP1	0.860845	6.01219e-05
FRMPD1	APLP1	0.784919	1.81297e-14
SLC6A17	APLP1	0.898661	2.81203e-05
NHLH2	APLP1	0.757641	1.75256e-09
GABRG2	APLP1	0.84416	2.16564e-26
ABCG4	APLP1	0.775392	1.50424e-11
SYP	APLP1	0.901836	0.00031956
SPTBN4	APLP1	0.773463	2.71321e-26
GNAO1	APLP1	0.874503	4.37097e-10
KCNH2	APLP1	0.883066	0.0246099
FSD1	APLP1	0.792931	4.03418e-14
BRSK2	APLP1	0.90543	5.05815e-08
MAST1	APLP1	0.908849	7.85253e-07
RIMS3	APLP1	0.909984	1.89757e-21
ASMT	APLP1	0.890267	4.49724e-06
TMCC2	APLP1	0.914637	1.417e-14
TUBB3	APLP1	0.749085	3.92703e-07
EEF1A2	APLP1	0.916074	2.40678e-09
PCSK2	APLP1	0.859257	1.61651e-20
LHX9	APLP1	0.882853	0.115116
BSN	APLP1	0.900932	0.023976
KCNN1	APLP1	0.873728	6.47669e-16
APCDD1L	ZNF536	0.904817	6.48717e-09
PCBP4	ZNF536	0.907032	3.36022e-16
SLC17A7	ZNF536	0.88952	1.96495e-19
FBXO10	ZNF536	0.868434	1.94307e-11
FRMPD1	ZNF536	0.809667	1.22617e-16
SLC6A17	ZNF536	0.9198	1.16746e-12
NHLH2	ZNF536	0.742522	9.77659e-16
GABRG2	ZNF536	0.860352	5.26297e-12
ABCG4	ZNF536	0.804834	6.75191e-17
SYP	ZNF536	0.906621	2.72538e-07
SPTBN4	ZNF536	0.833182	7.12609e-25
GNAO1	ZNF536	0.900852	3.72633e-16
KCNH2	ZNF536	0.896611	1.89808e-06
FSD1	ZNF536	0.761239	1.22141e-16
BRSK2	ZNF536	0.928845	2.85121e-21
MAST1	ZNF536	0.852403	5.11847e-19
RIMS3	ZNF536	0.907395	4.50101e-17
ASMT	ZNF536	0.887489	2.88596e-14
TMCC2	ZNF536	0.910191	1.01365e-19
TUBB3	ZNF536	0.709589	8.99333e-05
EEF1A2	ZNF536	0.926647	3.8004e-18
CABP7	ZNF536	0.706068	1.02627e-09
PCSK2	ZNF536	0.923168	1.80879e-20
LHX9	ZNF536	0.860927	0.00844934
BSN	ZNF536	0.867948	0.0189265
KCNN1	ZNF536	0.882232	1.86806e-12
APLP1	ZNF536	0.871662	8.32608e-12
APCDD1L	NKAIN1	0.895575	4.23633e-11
PCBP4	NKAIN1	0.911667	3.8004e-18
SLC17A7	NKAIN1	0.888225	8.55609e-16
FBXO10	NKAIN1	0.895277	1.11036e-07
FRMPD1	NKAIN1	0.807475	5.12514e-07
SLC6A17	NKAIN1	0.922019	6.14145e-05
NHLH2	NKAIN1	0.786207	6.03649e-06
GABRG2	NKAIN1	0.857331	6.26371e-07
ABCG4	NKAIN1	0.82546	4.11995e-09
SYP	NKAIN1	0.924775	4.33439e-06
SPTBN4	NKAIN1	0.749876	4.08935e-10
GNAO1	NKAIN1	0.876767	6.47919e-14
KCNH2	NKAIN1	0.904248	0.00114958
FSD1	NKAIN1	0.809805	2.23992e-12
BRSK2	NKAIN1	0.937424	2.34123e-10
MAST1	NKAIN1	0.885158	0.00175234
RIMS3	NKAIN1	0.924979	5.59977e-15
ASMT	NKAIN1	0.885811	5.74192e-10
TMCC2	NKAIN1	0.923965	2.57908e-08
TUBB3	NKAIN1	0.785582	0.00791064
EEF1A2	NKAIN1	0.903122	6.56986e-10
CABP7	NKAIN1	0.768639	0.00545953
PCSK2	NKAIN1	0.892797	1.49867e-10
LHX9	NKAIN1	0.870782	0.353913
BSN	NKAIN1	0.889191	0.0173806
KCNN1	NKAIN1	0.907387	1.40661e-05
APLP1	NKAIN1	0.859742	8.37067e-11
ZNF536	NKAIN1	0.863213	6.39606e-10
APCDD1L	PABPC4	0.897299	2.13199e-06
PCBP4	PABPC4	0.917507	8.88276e-11
SLC17A7	PABPC4	0.860475	1.53981e-09
FBXO10	PABPC4	0.859303	3.76226e-06
FRMPD1	PABPC4	0.845907	4.38826e-09
SLC6A17	PABPC4	0.915889	1.75571e-11
NHLH2	PABPC4	0.808432	4.65953e-16
GABRG2	PABPC4	0.8485	5.08177e-06
ABCG4	PABPC4	0.780692	8.49188e-11
SYP	PABPC4	0.913434	5.99285e-09
SPTBN4	PABPC4	0.794865	2.89406e-13
GNAO1	PABPC4	0.866377	3.05521e-12
KCNH2	PABPC4	0.880345	1.02064e-05
FSD1	PABPC4	0.828492	5.36686e-09
BRSK2	PABPC4	0.886826	1.52801e-11
MAST1	PABPC4	0.846806	9.36935e-10
RIMS3	PABPC4	0.904652	5.74192e-10
ASMT	PABPC4	0.862109	8.67671e-10
TMCC2	PABPC4	0.930955	4.07352e-10
TUBB3	PABPC4	0.742454	0.000113453
EEF1A2	PABPC4	0.888896	4.00707e-13
PCSK2	PABPC4	0.870804	4.91052e-11
LHX9	PABPC4	0.881162	0.0366302
BSN	PABPC4	0.863691	0.00576652
KCNN1	PABPC4	0.893458	1.91864e-08
APLP1	PABPC4	0.841306	2.03696e-06
ZNF536	PABPC4	0.897786	1.75409e-10
NKAIN1	PABPC4	0.852672	1.43494e-06
APCDD1L	TAGLN3	0.956604	0.271138
PCBP4	TAGLN3	0.963708	0.0672218
SLC17A7	TAGLN3	0.92169	0.0241621
FBXO10	TAGLN3	0.93045	0.436837
FRMPD1	TAGLN3	0.866975	0.00663592
SLC6A17	TAGLN3	0.971591	0.000506941
NHLH2	TAGLN3	0.816992	0.0230145
GABRG2	TAGLN3	0.901854	0.162005
ABCG4	TAGLN3	0.848115	0.12277
SYP	TAGLN3	0.969089	1.64267e-05
SPTBN4	TAGLN3	0.803205	0.00277207
GNAO1	TAGLN3	0.942091	0.0286365
KCNH2	TAGLN3	0.93979	5.65447e-07
FSD1	TAGLN3	0.835398	0.00445333
BRSK2	TAGLN3	0.96636	0.0010651
MAST1	TAGLN3	0.918091	0.00327645
RIMS3	TAGLN3	0.972129	0.0388698
ASMT	TAGLN3	0.938926	0.0238431
TMCC2	TAGLN3	0.977766	9.71302e-05
TUBB3	TAGLN3	0.838792	0.103377
EEF1A2	TAGLN3	0.955132	0.000821874
CABP7	TAGLN3	0.778444	0.478834
PCSK2	TAGLN3	0.93238	0.00240366
LHX9	TAGLN3	0.935394	0.0263443
BSN	TAGLN3	0.934787	1.54887e-20
KCNN1	TAGLN3	0.946485	0.00264907
APLP1	TAGLN3	0.90863	0.0514738
ZNF536	TAGLN3	0.913324	0.00206363
NKAIN1	TAGLN3	0.942757	0.0581292
PABPC4	TAGLN3	0.920816	0.00267146
APCDD1L	CRMP1	0.873726	3.94539e-05
PCBP4	CRMP1	0.876289	2.13105e-07
SLC17A7	CRMP1	0.881406	2.69152e-10
FBXO10	CRMP1	0.87576	0.00121473
FRMPD1	CRMP1	0.805612	1.18472e-10
SLC6A17	CRMP1	0.898892	2.25281e-08
NHLH2	CRMP1	0.765714	6.76222e-08
GABRG2	CRMP1	0.907263	6.69038e-10
ABCG4	CRMP1	0.788219	4.57197e-07
SYP	CRMP1	0.915507	1.37706e-07
SPTBN4	CRMP1	0.747925	1.94028e-16
GNAO1	CRMP1	0.880745	1.16638e-07
KCNH2	CRMP1	0.872338	7.43978e-06
FSD1	CRMP1	0.806337	1.61821e-12
BRSK2	CRMP1	0.928348	3.02222e-11
MAST1	CRMP1	0.864879	4.65752e-11
RIMS3	CRMP1	0.884042	1.57116e-10
ASMT	CRMP1	0.905018	4.43942e-07
TMCC2	CRMP1	0.892125	4.72098e-16
TUBB3	CRMP1	0.708495	0.000474578
EEF1A2	CRMP1	0.892265	1.63083e-12
CABP7	CRMP1	0.79291	0.00118814
PCSK2	CRMP1	0.89708	8.0986e-16
LHX9	CRMP1	0.828305	0.0078733
BSN	CRMP1	0.864911	0.00195709
KCNN1	CRMP1	0.87001	6.08998e-12
APLP1	CRMP1	0.837426	1.52354e-12
ZNF536	CRMP1	0.893921	1.38368e-16
NKAIN1	CRMP1	0.868807	4.5326e-06
PABPC4	CRMP1	0.834346	2.53963e-08
TAGLN3	CRMP1	0.88445	8.91419e-05
APCDD1L	NT5DC2	0.802638	2.22036e-05
PCBP4	NT5DC2	0.861491	1.80125e-07
SLC17A7	NT5DC2	0.769438	3.60925e-06
FBXO10	NT5DC2	0.828271	0.000189841
FRMPD1	NT5DC2	0.702786	9.98757e-10
SLC6A17	NT5DC2	0.786265	1.99259e-06
GABRG2	NT5DC2	0.756064	0.000497034
ABCG4	NT5DC2	0.727219	1.90701e-05
SYP	NT5DC2	0.78675	3.83524e-08
GNAO1	NT5DC2	0.779926	1.16468e-10
KCNH2	NT5DC2	0.778904	1.04176e-13
FSD1	NT5DC2	0.737508	2.84821e-08
BRSK2	NT5DC2	0.799529	1.43591e-17
MAST1	NT5DC2	0.813337	2.39596e-16
RIMS3	NT5DC2	0.806477	0.00011665
ASMT	NT5DC2	0.789827	1.51088e-07
TMCC2	NT5DC2	0.839243	6.05968e-09
EEF1A2	NT5DC2	0.788663	1.88001e-09
PCSK2	NT5DC2	0.761464	9.29659e-11
LHX9	NT5DC2	0.769622	0.000608118
BSN	NT5DC2	0.796613	0.000135582
KCNN1	NT5DC2	0.826856	6.4135e-07
APLP1	NT5DC2	0.824926	0.00278224
ZNF536	NT5DC2	0.763152	4.4576e-11
NKAIN1	NT5DC2	0.806952	3.86085e-05
PABPC4	NT5DC2	0.752735	2.19785e-08
TAGLN3	NT5DC2	0.809793	5.58324e-05
CRMP1	NT5DC2	0.767167	5.70536e-10
APCDD1L	TRIM9	0.93734	0.255288
PCBP4	TRIM9	0.937844	0.310253
SLC17A7	TRIM9	0.909178	0.178565
FBXO10	TRIM9	0.908766	0.516376
FRMPD1	TRIM9	0.844329	0.243943
SLC6A17	TRIM9	0.955618	0.098475
NHLH2	TRIM9	0.797969	0.50867
GABRG2	TRIM9	0.905942	0.543005
ABCG4	TRIM9	0.809223	0.975599
SYP	TRIM9	0.951747	0.0324241
SPTBN4	TRIM9	0.795475	0.314073
GNAO1	TRIM9	0.919376	0.516546
KCNH2	TRIM9	0.914778	0.0274157
FSD1	TRIM9	0.848987	0.325677
BRSK2	TRIM9	0.956751	0.244203
MAST1	TRIM9	0.907439	0.322255
RIMS3	TRIM9	0.945299	0.492321
ASMT	TRIM9	0.925263	0.782558
TMCC2	TRIM9	0.957738	0.266189
TUBB3	TRIM9	0.769816	0.576061
EEF1A2	TRIM9	0.930031	0.229042
CABP7	TRIM9	0.764775	0.701383
PCSK2	TRIM9	0.928753	0.405317
LHX9	TRIM9	0.914796	0.00431122
BSN	TRIM9	0.903979	2.03018e-05
KCNN1	TRIM9	0.919796	0.588745
APLP1	TRIM9	0.883548	0.452782
ZNF536	TRIM9	0.918912	0.449008
NKAIN1	TRIM9	0.92328	0.158243
PABPC4	TRIM9	0.901686	0.38775
TAGLN3	TRIM9	0.958664	2.57863e-05
CRMP1	TRIM9	0.91637	0.231713
NT5DC2	TRIM9	0.794331	0.0495324
APCDD1L	GADD45G	0.886925	0.722127
PCBP4	GADD45G	0.895897	0.475954
SLC17A7	GADD45G	0.873353	0.094696
FBXO10	GADD45G	0.879828	0.37416
FRMPD1	GADD45G	0.803054	0.124737
SLC6A17	GADD45G	0.89578	0.0744608
NHLH2	GADD45G	0.779375	0.228468
GABRG2	GADD45G	0.8704	0.537243
ABCG4	GADD45G	0.770257	0.828736
SYP	GADD45G	0.903425	0.000384069
SPTBN4	GADD45G	0.752314	0.0357889
GNAO1	GADD45G	0.888575	0.499014
KCNH2	GADD45G	0.902476	3.92015e-05
FSD1	GADD45G	0.777628	0.0220344
BRSK2	GADD45G	0.903712	0.0369581
MAST1	GADD45G	0.858849	0.124474
RIMS3	GADD45G	0.877187	0.106899
ASMT	GADD45G	0.891575	0.197235
TMCC2	GADD45G	0.887478	0.000306645
TUBB3	GADD45G	0.74457	0.314073
EEF1A2	GADD45G	0.897142	0.00273733
CABP7	GADD45G	0.731029	0.589899
PCSK2	GADD45G	0.888334	0.0376434
LHX9	GADD45G	0.839086	0.00165268
BSN	GADD45G	0.891439	8.88132e-11
KCNN1	GADD45G	0.907314	0.0454016
APLP1	GADD45G	0.878418	0.0976277
ZNF536	GADD45G	0.923855	0.192894
NKAIN1	GADD45G	0.843938	0.0554439
PABPC4	GADD45G	0.867009	0.0203879
TAGLN3	GADD45G	0.908478	2.4642e-13
CRMP1	GADD45G	0.865917	0.000310161
NT5DC2	GADD45G	0.780728	2.16865e-05
TRIM9	GADD45G	0.900409	6.33072e-08
APCDD1L	ELAVL3	0.961403	4.37996e-05
PCBP4	ELAVL3	0.968875	9.79293e-07
SLC17A7	ELAVL3	0.92833	1.95967e-10
FBXO10	ELAVL3	0.930181	0.00166051
FRMPD1	ELAVL3	0.851535	3.6061e-08
SLC6A17	ELAVL3	0.981759	2.91021e-08
NHLH2	ELAVL3	0.821549	2.06075e-05
GABRG2	ELAVL3	0.908771	5.29135e-09
ABCG4	ELAVL3	0.854406	0.000131765
SYP	ELAVL3	0.972283	0.000225035
SPTBN4	ELAVL3	0.815274	7.10554e-10
GNAO1	ELAVL3	0.933922	3.52941e-05
KCNH2	ELAVL3	0.930473	0.014788
FSD1	ELAVL3	0.840157	9.91587e-06
CDHR1	ELAVL3	0.700837	0.0076888
BRSK2	ELAVL3	0.971516	7.69122e-07
MAST1	ELAVL3	0.92568	7.17237e-06
RIMS3	ELAVL3	0.980109	5.12324e-07
ASMT	ELAVL3	0.941189	0.000500572
TMCC2	ELAVL3	0.985431	2.98008e-08
TUBB3	ELAVL3	0.801234	0.0035483
EEF1A2	ELAVL3	0.96271	4.3127e-08
CABP7	ELAVL3	0.77258	0.00155432
PCSK2	ELAVL3	0.944033	6.68894e-09
LHX9	ELAVL3	0.942755	0.00159572
BSN	ELAVL3	0.919146	0.00131836
KCNN1	ELAVL3	0.943759	6.4035e-06
APLP1	ELAVL3	0.908222	3.21579e-09
ZNF536	ELAVL3	0.929486	1.49957e-07
NKAIN1	ELAVL3	0.932804	2.32433e-06
PABPC4	ELAVL3	0.93564	0.000520222
TAGLN3	ELAVL3	0.988617	0.00678936
CRMP1	ELAVL3	0.902963	5.35527e-07
NT5DC2	ELAVL3	0.804417	0.000127964
TRIM9	ELAVL3	0.96441	0.000925797
GADD45G	ELAVL3	0.904639	0.0118852
APCDD1L	HPCA	0.961694	2.49862e-06
PCBP4	HPCA	0.971027	1.39323e-11
SLC17A7	HPCA	0.91755	9.42625e-15
FBXO10	HPCA	0.932074	1.16291e-05
FRMPD1	HPCA	0.859565	8.51199e-12
SLC6A17	HPCA	0.975461	2.61601e-10
NHLH2	HPCA	0.820254	5.45677e-11
GABRG2	HPCA	0.912443	2.74265e-10
ABCG4	HPCA	0.857754	4.63635e-13
SYP	HPCA	0.966093	8.93011e-06
SPTBN4	HPCA	0.812641	8.82486e-16
GNAO1	HPCA	0.916539	3.35409e-13
KCNH2	HPCA	0.918498	5.20839e-05
FSD1	HPCA	0.831026	9.12985e-12
BRSK2	HPCA	0.956495	6.46271e-13
MAST1	HPCA	0.930117	1.27754e-11
RIMS3	HPCA	0.984937	1.15097e-12
ASMT	HPCA	0.950383	5.24044e-08
TMCC2	HPCA	0.98938	5.02383e-10
TUBB3	HPCA	0.7792	7.88376e-05
EEF1A2	HPCA	0.947434	5.17879e-11
CABP7	HPCA	0.747422	3.84872e-05
PCSK2	HPCA	0.94533	1.37961e-17
LHX9	HPCA	0.947784	0.136801
BSN	HPCA	0.908883	0.00155272
KCNN1	HPCA	0.93627	1.417e-14
APLP1	HPCA	0.913811	1.56303e-10
ZNF536	HPCA	0.920952	2.41908e-12
NKAIN1	HPCA	0.922697	1.60714e-07
PABPC4	HPCA	0.926222	7.25056e-10
TAGLN3	HPCA	0.980944	0.0036324
CRMP1	HPCA	0.898246	9.83259e-12
NT5DC2	HPCA	0.814324	5.43474e-08
TRIM9	HPCA	0.961138	0.231886
GADD45G	HPCA	0.897602	0.0406004
ELAVL3	HPCA	0.99087	1.09616e-07
APCDD1L	GSG1	0.962428	0.306332
PCBP4	GSG1	0.971509	0.190079
SLC17A7	GSG1	0.929325	0.0827183
FBXO10	GSG1	0.938352	0.628807
FRMPD1	GSG1	0.879609	0.0844891
SLC6A17	GSG1	0.967985	0.00904717
NHLH2	GSG1	0.818808	0.169964
GABRG2	GSG1	0.945675	0.352421
ABCG4	GSG1	0.853877	0.494705
SYP	GSG1	0.976111	0.00508587
SPTBN4	GSG1	0.812289	0.0502535
GNAO1	GSG1	0.91709	0.231379
KCNH2	GSG1	0.925819	0.000948742
FSD1	GSG1	0.834187	0.127704
BRSK2	GSG1	0.959602	0.0158702
MAST1	GSG1	0.932315	0.0710431
RIMS3	GSG1	0.976548	0.341071
ASMT	GSG1	0.973197	0.345592
TMCC2	GSG1	0.980459	0.0248112
TUBB3	GSG1	0.781632	0.161201
EEF1A2	GSG1	0.940316	0.0149809
CABP7	GSG1	0.743648	0.603347
PCSK2	GSG1	0.947391	0.0505145
LHX9	GSG1	0.943135	0.14199
BSN	GSG1	0.923805	3.1675e-24
KCNN1	GSG1	0.953442	0.0802662
APLP1	GSG1	0.912533	0.179834
ZNF536	GSG1	0.916073	0.0826968
NKAIN1	GSG1	0.919067	0.0695306
PABPC4	GSG1	0.918983	0.0901394
TAGLN3	GSG1	0.976689	1.48732e-16
CRMP1	GSG1	0.905639	0.0146896
NT5DC2	GSG1	0.814657	0.00126915
TRIM9	GSG1	0.955908	1.34595e-05
GADD45G	GSG1	0.909312	1.11291e-10
ELAVL3	GSG1	0.983506	0.0262518
HPCA	GSG1	0.988625	0.0582733
APCDD1L	CACNA1F	0.913968	0.323069
PCBP4	CACNA1F	0.91787	0.216712
SLC17A7	CACNA1F	0.918061	0.0892515
FBXO10	CACNA1F	0.889711	0.699807
FRMPD1	CACNA1F	0.863177	0.0696802
SLC6A17	CACNA1F	0.930689	0.00416615
NHLH2	CACNA1F	0.795781	0.107611
GABRG2	CACNA1F	0.941505	0.408006
ABCG4	CACNA1F	0.791339	0.483788
SYP	CACNA1F	0.954542	0.000958134
SPTBN4	CACNA1F	0.791936	0.0303098
GNAO1	CACNA1F	0.867691	0.296692
KCNH2	CACNA1F	0.890243	6.46833e-05
FSD1	CACNA1F	0.831493	0.0341923
BRSK2	CACNA1F	0.92668	0.00943485
MAST1	CACNA1F	0.921167	0.0566641
RIMS3	CACNA1F	0.920829	0.391135
ASMT	CACNA1F	0.946698	0.1698
TMCC2	CACNA1F	0.931459	0.00241018
TUBB3	CACNA1F	0.725254	0.201848
EEF1A2	CACNA1F	0.898969	0.002951
CABP7	CACNA1F	0.726934	0.729643
PCSK2	CACNA1F	0.905393	0.0458541
LHX9	CACNA1F	0.904111	0.0180181
BSN	CACNA1F	0.900198	1.75323e-18
KCNN1	CACNA1F	0.908379	0.0609666
APLP1	CACNA1F	0.872488	0.154666
ZNF536	CACNA1F	0.872205	0.0313108
NKAIN1	CACNA1F	0.877193	0.0889207
PABPC4	CACNA1F	0.876587	0.0245208
TAGLN3	CACNA1F	0.926031	1.81218e-16
CRMP1	CACNA1F	0.897022	0.00328
NT5DC2	CACNA1F	0.756164	0.000225122
TRIM9	CACNA1F	0.927225	2.65613e-06
GADD45G	CACNA1F	0.883874	5.47649e-13
ELAVL3	CACNA1F	0.934712	0.00329323
HPCA	CACNA1F	0.943008	0.0988608
GSG1	CACNA1F	0.956805	9.15669e-21
APCDD1L	ACTL6B	0.950634	0.00688591
PCBP4	ACTL6B	0.949064	0.000230185
SLC17A7	ACTL6B	0.92545	6.244e-09
FBXO10	ACTL6B	0.921466	0.165997
FRMPD1	ACTL6B	0.824117	5.73369e-07
SLC6A17	ACTL6B	0.971627	2.57302e-05
NHLH2	ACTL6B	0.806985	4.45059e-06
GABRG2	ACTL6B	0.895626	3.40361e-05
ABCG4	ACTL6B	0.84641	0.00142528
SYP	ACTL6B	0.962879	8.38339e-09
SPTBN4	ACTL6B	0.805714	1.01905e-11
GNAO1	ACTL6B	0.925946	0.000648293
KCNH2	ACTL6B	0.929505	0.000113265
FSD1	ACTL6B	0.832133	3.03811e-09
CDHR1	ACTL6B	0.707772	0.0504539
BRSK2	ACTL6B	0.9725	7.07727e-08
MAST1	ACTL6B	0.920101	7.50618e-05
RIMS3	ACTL6B	0.965173	1.98814e-08
ASMT	ACTL6B	0.929861	0.000232246
TMCC2	ACTL6B	0.970596	1.76528e-11
TUBB3	ACTL6B	0.78115	0.0181081
EEF1A2	ACTL6B	0.955187	1.63774e-11
CABP7	ACTL6B	0.790079	0.205292
PCSK2	ACTL6B	0.931928	1.89498e-10
LHX9	ACTL6B	0.92413	0.0441458
BSN	ACTL6B	0.919125	2.34831e-06
KCNN1	ACTL6B	0.92772	1.69798e-07
APLP1	ACTL6B	0.899072	7.91077e-08
ZNF536	ACTL6B	0.916719	3.95018e-09
NKAIN1	ACTL6B	0.930756	1.7324e-07
PABPC4	ACTL6B	0.923144	1.0187e-05
TAGLN3	ACTL6B	0.976731	1.91516e-09
CRMP1	ACTL6B	0.901381	3.30045e-11
NT5DC2	ACTL6B	0.797514	3.63436e-06
TRIM9	ACTL6B	0.954922	4.96917e-05
GADD45G	ACTL6B	0.896228	6.171e-10
ELAVL3	ACTL6B	0.988971	7.60458e-09
HPCA	ACTL6B	0.978837	7.54823e-06
GSG1	ACTL6B	0.966945	1.11824e-05
CACNA1F	ACTL6B	0.923971	1.31335e-07
APCDD1L	RCOR2	0.961808	0.576143
PCBP4	RCOR2	0.976997	0.288551
SLC17A7	RCOR2	0.920533	0.165436
FBXO10	RCOR2	0.93136	0.712787
FRMPD1	RCOR2	0.8594	0.0817302
SLC6A17	RCOR2	0.977162	0.0198869
NHLH2	RCOR2	0.821948	0.133492
GABRG2	RCOR2	0.906113	0.569942
ABCG4	RCOR2	0.85853	0.520416
SYP	RCOR2	0.970721	0.000100753
SPTBN4	RCOR2	0.818687	0.0363135
GNAO1	RCOR2	0.925635	0.212914
KCNH2	RCOR2	0.936052	2.13199e-06
FSD1	RCOR2	0.836339	0.0172204
BRSK2	RCOR2	0.964541	0.00644653
MAST1	RCOR2	0.927622	0.0289927
RIMS3	RCOR2	0.984017	0.188636
ASMT	RCOR2	0.949199	0.0880008
TMCC2	RCOR2	0.990666	0.000846722
TUBB3	RCOR2	0.810382	0.364106
EEF1A2	RCOR2	0.955601	0.00303192
CABP7	RCOR2	0.755897	0.799288
PCSK2	RCOR2	0.940979	0.0478663
LHX9	RCOR2	0.944977	0.00020965
BSN	RCOR2	0.924557	7.45058e-10
KCNN1	RCOR2	0.949728	0.0832503
APLP1	RCOR2	0.916468	0.212914
ZNF536	RCOR2	0.926251	0.0165452
NKAIN1	RCOR2	0.937207	0.13931
PABPC4	RCOR2	0.936391	0.0334738
TAGLN3	RCOR2	0.990692	7.06928e-16
CRMP1	RCOR2	0.896338	0.000606139
NT5DC2	RCOR2	0.820055	4.00352e-06
TRIM9	RCOR2	0.963408	2.95419e-08
GADD45G	RCOR2	0.90996	1.16958e-16
ELAVL3	RCOR2	0.995185	0.0035145
HPCA	RCOR2	0.993393	0.110826
GSG1	RCOR2	0.987894	7.96123e-14
CACNA1F	RCOR2	0.937746	7.79731e-17
ACTL6B	RCOR2	0.982316	8.4073e-08
APCDD1L	ZSCAN1	0.901418	0.272751
PCBP4	ZSCAN1	0.918609	0.0747254
SLC17A7	ZSCAN1	0.878231	0.0164362
FBXO10	ZSCAN1	0.867221	0.831116
FRMPD1	ZSCAN1	0.815891	0.0101493
SLC6A17	ZSCAN1	0.91407	0.00615502
NHLH2	ZSCAN1	0.730264	0.0582251
GABRG2	ZSCAN1	0.849477	0.219673
ABCG4	ZSCAN1	0.799859	0.282602
SYP	ZSCAN1	0.908237	0.00025365
SPTBN4	ZSCAN1	0.786916	0.00369702
GNAO1	ZSCAN1	0.884551	0.0788717
KCNH2	ZSCAN1	0.912113	6.67802e-05
FSD1	ZSCAN1	0.773179	0.0158233
BRSK2	ZSCAN1	0.917698	0.00136504
MAST1	ZSCAN1	0.839619	0.0133385
RIMS3	ZSCAN1	0.903567	0.076122
ASMT	ZSCAN1	0.886789	0.081215
TMCC2	ZSCAN1	0.908302	0.000529997
TUBB3	ZSCAN1	0.789301	0.109315
EEF1A2	ZSCAN1	0.926976	0.000404956
CABP7	ZSCAN1	0.706852	0.537903
PCSK2	ZSCAN1	0.879662	0.00376944
LHX9	ZSCAN1	0.867703	0.0947284
BSN	ZSCAN1	0.883756	2.62384e-19
KCNN1	ZSCAN1	0.899636	0.0128697
APLP1	ZSCAN1	0.865389	0.0331664
ZNF536	ZSCAN1	0.939702	0.0174483
NKAIN1	ZSCAN1	0.872754	0.0196604
PABPC4	ZSCAN1	0.897184	0.0079041
TAGLN3	ZSCAN1	0.915298	1.76736e-13
CRMP1	ZSCAN1	0.872095	0.000831179
NT5DC2	ZSCAN1	0.747665	4.00352e-06
TRIM9	ZSCAN1	0.901467	3.37315e-07
GADD45G	ZSCAN1	0.903071	7.26861e-14
ELAVL3	ZSCAN1	0.927744	0.00323758
HPCA	ZSCAN1	0.917324	0.0179885
GSG1	ZSCAN1	0.917516	3.40165e-18
CACNA1F	ZSCAN1	0.867932	2.2456e-19
ACTL6B	ZSCAN1	0.909537	2.75197e-09
RCOR2	ZSCAN1	0.930623	1.41922e-12
APCDD1L	CABP2	0.963983	0.322045
PCBP4	CABP2	0.972165	0.117652
SLC17A7	CABP2	0.9225	0.0478198
FBXO10	CABP2	0.931186	0.722048
FRMPD1	CABP2	0.849674	0.0363135
SLC6A17	CABP2	0.981261	0.00641421
NHLH2	CABP2	0.821987	0.122841
GABRG2	CABP2	0.906931	0.386278
ABCG4	CABP2	0.86267	0.467624
SYP	CABP2	0.971148	0.000508535
SPTBN4	CABP2	0.817054	0.0182047
GNAO1	CABP2	0.928743	0.0916586
KCNH2	CABP2	0.928202	3.25188e-05
FSD1	CABP2	0.83594	0.0764849
BRSK2	CABP2	0.968081	0.0110301
MAST1	CABP2	0.92656	0.0272939
RIMS3	CABP2	0.985156	0.234772
ASMT	CABP2	0.946217	0.195219
TMCC2	CABP2	0.98963	0.00407664
TUBB3	CABP2	0.799588	0.27562
EEF1A2	CABP2	0.959445	0.00318584
CABP7	CABP2	0.761145	0.946781
PCSK2	CABP2	0.943867	0.018963
LHX9	CABP2	0.945979	0.136629
BSN	CABP2	0.917578	3.1675e-24
KCNN1	CABP2	0.94464	0.0476414
APLP1	CABP2	0.911013	0.105095
ZNF536	CABP2	0.927402	0.0410547
NKAIN1	CABP2	0.933552	0.038515
PABPC4	CABP2	0.933656	0.0347437
TAGLN3	CABP2	0.989261	8.40993e-16
CRMP1	CABP2	0.898982	0.00162667
NT5DC2	CABP2	0.811658	5.27643e-05
TRIM9	CABP2	0.962798	1.08581e-06
GADD45G	CABP2	0.903861	4.03418e-14
ELAVL3	CABP2	0.998431	0.00136359
HPCA	CABP2	0.994107	0.010476
GSG1	CABP2	0.987218	8.29671e-24
CACNA1F	CABP2	0.936609	1.20185e-25
ACTL6B	CABP2	0.987125	1.78369e-07
RCOR2	CABP2	0.997692	3.07676e-14
ZSCAN1	CABP2	0.926376	1.15192e-23
APCDD1L	RUNDC3A	0.826319	0.127704
PCBP4	RUNDC3A	0.798271	0.114608
SLC17A7	RUNDC3A	0.785581	0.0174408
FBXO10	RUNDC3A	0.776306	0.411633
FRMPD1	RUNDC3A	0.748346	0.00750649
SLC6A17	RUNDC3A	0.812799	0.00461526
GABRG2	RUNDC3A	0.782121	0.094696
ABCG4	RUNDC3A	0.751132	0.307566
SYP	RUNDC3A	0.820004	0.0227508
GNAO1	RUNDC3A	0.791124	0.0928051
KCNH2	RUNDC3A	0.774789	0.00138701
FSD1	RUNDC3A	0.71891	0.0660468
BRSK2	RUNDC3A	0.815453	0.00487817
MAST1	RUNDC3A	0.749693	0.0123254
RIMS3	RUNDC3A	0.827216	0.0820384
ASMT	RUNDC3A	0.786876	0.0759668
TMCC2	RUNDC3A	0.817886	0.0120376
TUBB3	RUNDC3A	0.746056	0.071465
EEF1A2	RUNDC3A	0.818527	0.011118
PCSK2	RUNDC3A	0.779818	0.0153336
LHX9	RUNDC3A	0.787316	0.00634567
BSN	RUNDC3A	0.763851	1.42281e-07
KCNN1	RUNDC3A	0.785074	0.0462459
APLP1	RUNDC3A	0.750796	0.0356845
ZNF536	RUNDC3A	0.764724	0.0182047
NKAIN1	RUNDC3A	0.791275	0.0808918
PABPC4	RUNDC3A	0.778467	0.0385291
TAGLN3	RUNDC3A	0.835548	4.10015e-09
CRMP1	RUNDC3A	0.737742	0.00119713
TRIM9	RUNDC3A	0.79877	6.71921e-07
GADD45G	RUNDC3A	0.733468	2.106e-07
ELAVL3	RUNDC3A	0.822849	0.000152786
HPCA	RUNDC3A	0.817221	0.0362985
GSG1	RUNDC3A	0.825912	2.39052e-08
CACNA1F	RUNDC3A	0.790385	1.06752e-08
ACTL6B	RUNDC3A	0.810208	1.02765e-05
RCOR2	RUNDC3A	0.82597	5.15004e-12
ZSCAN1	RUNDC3A	0.761442	2.90963e-10
CABP2	RUNDC3A	0.827151	3.31662e-06
APCDD1L	GNGT2	0.923392	9.73912e-07
PCBP4	GNGT2	0.929994	1.58114e-10
SLC17A7	GNGT2	0.857954	6.38183e-16
FBXO10	GNGT2	0.885979	0.000132697
FRMPD1	GNGT2	0.791418	1.59509e-17
SLC6A17	GNGT2	0.927425	3.8308e-06
NHLH2	GNGT2	0.802965	2.20094e-14
GABRG2	GNGT2	0.876451	1.30322e-12
ABCG4	GNGT2	0.805729	1.17353e-07
SYP	GNGT2	0.907486	6.98803e-06
SPTBN4	GNGT2	0.775126	2.10381e-20
GNAO1	GNGT2	0.853802	3.12027e-10
KCNH2	GNGT2	0.860949	0.000220996
FSD1	GNGT2	0.840182	9.98757e-10
BRSK2	GNGT2	0.88852	3.75239e-13
MAST1	GNGT2	0.891396	1.64357e-12
RIMS3	GNGT2	0.926247	8.4112e-12
ASMT	GNGT2	0.916512	9.79376e-06
TMCC2	GNGT2	0.934217	4.4576e-11
TUBB3	GNGT2	0.712552	0.0002859
EEF1A2	GNGT2	0.881061	1.40077e-12
PCSK2	GNGT2	0.890127	1.98662e-19
LHX9	GNGT2	0.937825	0.0515669
BSN	GNGT2	0.855141	0.00372459
KCNN1	GNGT2	0.898726	5.81159e-13
APLP1	GNGT2	0.862992	3.47261e-12
ZNF536	GNGT2	0.856607	7.38298e-13
NKAIN1	GNGT2	0.847375	2.02963e-06
PABPC4	GNGT2	0.879261	1.7324e-07
TAGLN3	GNGT2	0.920537	0.0279877
CRMP1	GNGT2	0.829613	6.92295e-12
NT5DC2	GNGT2	0.772398	7.07727e-08
TRIM9	GNGT2	0.899199	0.120394
GADD45G	GNGT2	0.863575	0.0820384
ELAVL3	GNGT2	0.930972	2.47334e-08
HPCA	GNGT2	0.939105	5.49778e-11
GSG1	GNGT2	0.945805	0.0149725
CACNA1F	GNGT2	0.909796	0.026753
ACTL6B	GNGT2	0.914137	1.77811e-07
RCOR2	GNGT2	0.934128	0.0288365
ZSCAN1	GNGT2	0.850069	0.00368935
CABP2	GNGT2	0.937195	0.00902952
RUNDC3A	GNGT2	0.76004	0.0137412
APCDD1L	CRX	0.866716	0.239375
PCBP4	CRX	0.870334	0.109675
SLC17A7	CRX	0.889329	0.0261667
FBXO10	CRX	0.865086	0.624289
FRMPD1	CRX	0.902667	0.0194366
SLC6A17	CRX	0.845034	0.00646539
NHLH2	CRX	0.737219	0.120268
GABRG2	CRX	0.932614	0.23527
ABCG4	CRX	0.732876	0.626542
SYP	CRX	0.894016	0.00131987
SPTBN4	CRX	0.75893	0.0115287
GNAO1	CRX	0.807007	0.0982483
KCNH2	CRX	0.836667	8.64335e-05
FSD1	CRX	0.763928	0.0395464
BRSK2	CRX	0.84218	0.00337818
MAST1	CRX	0.845771	0.0155842
RIMS3	CRX	0.852567	0.13931
ASMT	CRX	0.893542	0.22494
TMCC2	CRX	0.855254	0.00289494
EEF1A2	CRX	0.812993	0.00435424
PCSK2	CRX	0.854526	0.0101533
LHX9	CRX	0.822474	0.030676
BSN	CRX	0.83412	1.80925e-28
KCNN1	CRX	0.868999	0.0437837
APLP1	CRX	0.812114	0.0592417
ZNF536	CRX	0.805344	0.00929281
NKAIN1	CRX	0.802817	0.0265622
PABPC4	CRX	0.817868	0.0755059
TAGLN3	CRX	0.848289	1.08487e-16
CRMP1	CRX	0.829037	0.00273733
NT5DC2	CRX	0.727323	0.000121535
TRIM9	CRX	0.842257	8.90246e-06
GADD45G	CRX	0.816875	2.69846e-11
ELAVL3	CRX	0.855445	0.00250577
HPCA	CRX	0.875507	0.037666
GSG1	CRX	0.91306	2.80618e-34
CACNA1F	CRX	0.900097	6.56939e-17
ACTL6B	CRX	0.828199	2.49855e-07
RCOR2	CRX	0.862349	3.91678e-13
ZSCAN1	CRX	0.811367	6.66003e-19
CABP2	CRX	0.857578	2.68531e-20
RUNDC3A	CRX	0.735973	1.06742e-08
GNGT2	CRX	0.853613	0.00561132
APCDD1L	GRM6	0.805145	0.103708
PCBP4	GRM6	0.798188	0.0331251
SLC17A7	GRM6	0.856545	0.00204147
FBXO10	GRM6	0.797323	0.396549
FRMPD1	GRM6	0.840069	0.00197025
SLC6A17	GRM6	0.805579	0.00507693
NHLH2	GRM6	0.712671	0.00348694
GABRG2	GRM6	0.884156	0.0660753
SYP	GRM6	0.867118	3.09507e-09
SPTBN4	GRM6	0.728483	0.000101858
GNAO1	GRM6	0.789014	0.0223615
KCNH2	GRM6	0.819619	0.000822833
FSD1	GRM6	0.731058	0.00119652
BRSK2	GRM6	0.835752	0.000333643
MAST1	GRM6	0.769883	0.00730813
RIMS3	GRM6	0.785981	0.0133739
ASMT	GRM6	0.833671	0.0136331
TMCC2	GRM6	0.801011	0.00044867
EEF1A2	GRM6	0.800432	2.26933e-05
CABP7	GRM6	0.704707	0.336014
PCSK2	GRM6	0.811165	0.00043364
LHX9	GRM6	0.734092	0.094857
BSN	GRM6	0.815143	1.44601e-08
KCNN1	GRM6	0.795075	0.00507693
APLP1	GRM6	0.753874	0.00670037
ZNF536	GRM6	0.824011	0.00207537
NKAIN1	GRM6	0.772983	0.00271298
PABPC4	GRM6	0.796052	0.000809982
TAGLN3	GRM6	0.796918	1.14327e-10
CRMP1	GRM6	0.864265	8.71651e-06
TRIM9	GRM6	0.823111	7.05135e-07
GADD45G	GRM6	0.799102	4.60729e-11
ELAVL3	GRM6	0.813266	0.000777585
HPCA	GRM6	0.805867	0.00518959
GSG1	GRM6	0.836735	3.55265e-08
CACNA1F	GRM6	0.853867	1.06558e-09
ACTL6B	GRM6	0.8039	5.14675e-13
RCOR2	GRM6	0.806195	4.76363e-11
ZSCAN1	GRM6	0.828678	9.83621e-13
CABP2	GRM6	0.806195	3.07434e-11
GNGT2	GRM6	0.741122	4.63476e-05
CRX	GRM6	0.868838	8.21336e-09
APCDD1L	ATCAY	0.937195	2.04139e-08
PCBP4	ATCAY	0.939908	2.87298e-10
SLC17A7	ATCAY	0.94295	1.64367e-12
FBXO10	ATCAY	0.917502	4.67042e-06
FRMPD1	ATCAY	0.898079	6.60728e-10
SLC6A17	ATCAY	0.94507	0.000114695
NHLH2	ATCAY	0.777195	2.06591e-05
GABRG2	ATCAY	0.945554	9.31534e-12
ABCG4	ATCAY	0.81128	3.07826e-06
SYP	ATCAY	0.963237	0.0100791
SPTBN4	ATCAY	0.799346	1.94307e-11
GNAO1	ATCAY	0.892986	1.89269e-09
KCNH2	ATCAY	0.910244	0.00654079
FSD1	ATCAY	0.814479	3.38321e-08
BRSK2	ATCAY	0.941869	2.72451e-08
MAST1	ATCAY	0.916489	3.39793e-06
RIMS3	ATCAY	0.937317	5.38625e-10
ASMT	ATCAY	0.932045	9.23236e-05
TMCC2	ATCAY	0.938902	1.28044e-06
TUBB3	ATCAY	0.755801	0.00205025
EEF1A2	ATCAY	0.919427	2.88386e-07
CABP7	ATCAY	0.768308	0.00219446
PCSK2	ATCAY	0.925654	1.66295e-11
LHX9	ATCAY	0.900376	0.0363135
BSN	ATCAY	0.913063	0.028627
KCNN1	ATCAY	0.922931	1.7619e-07
APLP1	ATCAY	0.87766	2.07722e-13
ZNF536	ATCAY	0.891006	1.7883e-08
NKAIN1	ATCAY	0.896611	9.48889e-10
PABPC4	ATCAY	0.891786	0.00012936
TAGLN3	ATCAY	0.947256	0.160278
CRMP1	ATCAY	0.889804	3.88456e-10
NT5DC2	ATCAY	0.779032	4.09419e-06
TRIM9	ATCAY	0.929353	0.00543328
GADD45G	ATCAY	0.881694	0.0530886
ELAVL3	ATCAY	0.954449	4.37097e-10
HPCA	ATCAY	0.956849	3.89099e-10
GSG1	ATCAY	0.967942	0.0517318
CACNA1F	ATCAY	0.947829	0.0812838
ACTL6B	ATCAY	0.9409	4.09442e-05
RCOR2	ATCAY	0.951366	0.0386826
ZSCAN1	ATCAY	0.893074	0.0270656
CABP2	ATCAY	0.953649	0.0207323
RUNDC3A	ATCAY	0.8044	0.00197449
GNGT2	ATCAY	0.900908	4.22141e-10
CRX	ATCAY	0.93478	0.0346941
GRM6	ATCAY	0.87096	0.00482998
CRNN	ENDOU	0.916246	1.94163e-11
CRNN	UPK1A	0.771028	3.78694e-23
GART	RAP1GDS1	0.751771	3.98199e-10
CRNN	KRT4	0.73581	1.48732e-16
ENDOU	KRT4	0.714243	4.19555e-08
UPK1A	KRT4	0.858594	6.05209e-19
GART	ATF6	0.769412	1.32207e-07
RAP1GDS1	ATF6	0.767059	1.47448e-15
RAP1GDS1	SNX10	0.768774	1.66526e-10
GART	UHMK1	0.805954	2.48824e-10
RAP1GDS1	UHMK1	0.795407	1.81577e-10
ATF6	UHMK1	0.885334	3.09879e-06
SNX10	UHMK1	0.74409	9.54739e-06
GART	GOLT1B	0.733903	3.54533e-08
RAP1GDS1	GOLT1B	0.784538	3.09196e-17
ATF6	GOLT1B	0.73353	2.27681e-19
POMP	GOLT1B	0.700757	1.5809e-14
UHMK1	GOLT1B	0.799111	2.25855e-05
GART	TOP2A	0.762292	0.0180287
UHMK1	TOP2A	0.758376	0.011118
GOLT1B	TOP2A	0.731997	0.0251737
GART	SDAD1	0.743998	1.52296e-06
RAP1GDS1	SDAD1	0.721701	3.91552e-16
ATF6	SDAD1	0.702199	7.95557e-14
TOP2A	SDAD1	0.736818	0.0192419
RAP1GDS1	AIDA	0.71147	9.77659e-16
ATF6	AIDA	0.798223	4.50101e-17
UHMK1	AIDA	0.802265	1.02627e-09
GOLT1B	AIDA	0.704792	1.80879e-20
GART	YES1	0.753305	6.14145e-05
RAP1GDS1	YES1	0.8189	6.03649e-06
ATF6	YES1	0.770796	5.59977e-15
POMP	YES1	0.708364	6.56986e-10
UHMK1	YES1	0.835675	0.00545953
GOLT1B	YES1	0.752373	1.49867e-10
TOP2A	YES1	0.743423	0.353913
SDAD1	YES1	0.806203	1.40661e-05
AIDA	YES1	0.7814	6.39606e-10
ENDOU	CASTOR1	0.712887	3.76226e-06
GART	DBF4	0.813594	0.098475
RAP1GDS1	DBF4	0.756364	0.50867
ATF6	DBF4	0.730767	0.492321
UHMK1	DBF4	0.838479	0.701383
GOLT1B	DBF4	0.793504	0.405317
TOP2A	DBF4	0.87866	0.00431122
SDAD1	DBF4	0.738804	0.588745
YES1	DBF4	0.810823	0.158243
GART	CYRIB	0.795572	2.91021e-08
UHMK1	CYRIB	0.713734	0.00155432
GOLT1B	CYRIB	0.73966	6.68894e-09
TOP2A	CYRIB	0.779171	0.00159572
SDAD1	CYRIB	0.727421	6.4035e-06
YES1	CYRIB	0.705578	2.32433e-06
DBF4	CYRIB	0.768914	0.000925797
GART	NUF2	0.814961	2.61601e-10
UHMK1	NUF2	0.758018	3.84872e-05
GOLT1B	NUF2	0.728836	1.37961e-17
TOP2A	NUF2	0.900528	0.136801
SDAD1	NUF2	0.713461	1.417e-14
DBF4	NUF2	0.882751	0.231886
CYRIB	NUF2	0.827101	1.09616e-07
GART	ATP6V1C1	0.742086	0.00904717
RAP1GDS1	ATP6V1C1	0.745087	0.169964
ATF6	ATP6V1C1	0.748542	0.341071
UHMK1	ATP6V1C1	0.820065	0.603347
GOLT1B	ATP6V1C1	0.764914	0.0505145
SDAD1	ATP6V1C1	0.786236	0.0802662
AIDA	ATP6V1C1	0.734624	0.0826968
YES1	ATP6V1C1	0.814206	0.0695306
DBF4	ATP6V1C1	0.746536	1.34595e-05
CYRIB	ATP6V1C1	0.708129	0.0262518
GART	MRPL19	0.866314	2.57302e-05
RAP1GDS1	MRPL19	0.752598	4.45059e-06
ATF6	MRPL19	0.786207	1.98814e-08
SNX10	MRPL19	0.724198	0.0181081
UHMK1	MRPL19	0.825868	0.205292
GOLT1B	MRPL19	0.806795	1.89498e-10
TOP2A	MRPL19	0.748207	0.0441458
SDAD1	MRPL19	0.762281	1.69798e-07
YES1	MRPL19	0.762205	1.7324e-07
DBF4	MRPL19	0.809651	4.96917e-05
CYRIB	MRPL19	0.763082	7.60458e-09
NUF2	MRPL19	0.779432	7.54823e-06
ATP6V1C1	MRPL19	0.786376	1.11824e-05
GART	NMD3	0.732392	0.0198869
RAP1GDS1	NMD3	0.721541	0.133492
UHMK1	NMD3	0.759759	0.799288
TOP2A	NMD3	0.764587	0.00020965
SDAD1	NMD3	0.854246	0.0832503
YES1	NMD3	0.804883	0.13931
DBF4	NMD3	0.824838	2.95419e-08
NUF2	NMD3	0.753863	0.110826
ATP6V1C1	NMD3	0.827991	7.96123e-14
MRPL19	NMD3	0.747774	8.4073e-08
GART	ABCE1	0.75181	0.00641421
RAP1GDS1	ABCE1	0.814356	0.122841
POMP	ABCE1	0.724864	0.00318584
UHMK1	ABCE1	0.707835	0.946781
GOLT1B	ABCE1	0.707631	0.018963
TOP2A	ABCE1	0.739381	0.136629
SDAD1	ABCE1	0.833067	0.0476414
AIDA	ABCE1	0.701474	0.0410547
YES1	ABCE1	0.824402	0.038515
NUF2	ABCE1	0.704842	0.010476
ATP6V1C1	ABCE1	0.740843	8.29671e-24
MRPL19	ABCE1	0.765066	1.78369e-07
NMD3	ABCE1	0.742138	3.07676e-14
GART	NOL10	0.753113	0.00461526
TOP2A	NOL10	0.783878	0.00634567
SDAD1	NOL10	0.846766	0.0462459
YES1	NOL10	0.711964	0.0808918
DBF4	NOL10	0.771261	6.71921e-07
CYRIB	NOL10	0.704976	0.000152786
NUF2	NOL10	0.830366	0.0362985
ATP6V1C1	NOL10	0.725483	2.39052e-08
MRPL19	NOL10	0.761898	1.02765e-05
NMD3	NOL10	0.822204	5.15004e-12
ABCE1	NOL10	0.764812	3.31662e-06
ADCY4	EGFL7	0.774839	0.0155842
PLVAP	EGFL7	0.716066	6.56939e-17
GART	NUP133	0.841239	0.00507693
RAP1GDS1	NUP133	0.736674	0.00348694
ATF6	NUP133	0.802257	0.0133739
SNX10	NUP133	0.718913	0.125998
UHMK1	NUP133	0.839051	0.336014
GOLT1B	NUP133	0.766803	0.00043364
TOP2A	NUP133	0.741994	0.094857
SDAD1	NUP133	0.761157	0.00507693
AIDA	NUP133	0.752397	0.00207537
YES1	NUP133	0.758641	0.00271298
DBF4	NUP133	0.786353	7.05135e-07
CYRIB	NUP133	0.738334	0.000777585
NUF2	NUP133	0.824807	0.00518959
ATP6V1C1	NUP133	0.748856	3.55265e-08
MRPL19	NUP133	0.836716	5.14675e-13
NMD3	NUP133	0.771702	4.76363e-11
ABCE1	NUP133	0.7481	3.07434e-11
NOL10	NUP133	0.779064	7.50121e-07
GART	TASP1	0.765049	0.00916644
RAP1GDS1	TASP1	0.737859	0.113539
ATF6	TASP1	0.748871	0.0940388
UHMK1	TASP1	0.830592	0.455332
GOLT1B	TASP1	0.764132	0.0140507
TOP2A	TASP1	0.794824	0.0495179
SDAD1	TASP1	0.768342	0.0331664
AIDA	TASP1	0.732221	0.0209319
YES1	TASP1	0.831161	0.0504539
DBF4	TASP1	0.88873	6.83181e-06
CYRIB	TASP1	0.705155	0.00326088
NUF2	TASP1	0.778354	0.0385291
ATP6V1C1	TASP1	0.824045	6.54277e-24
MRPL19	TASP1	0.75969	5.52935e-07
NMD3	TASP1	0.883115	1.01973e-12
ABCE1	TASP1	0.723982	1.00706e-21
NOL10	TASP1	0.765317	1.01973e-12
NUP133	TASP1	0.791619	1.0067e-09
GART	EFCAB11	0.751753	0.000114695
UHMK1	EFCAB11	0.718952	0.00219446
TOP2A	EFCAB11	0.824448	0.0363135
SDAD1	EFCAB11	0.772499	1.7619e-07
YES1	EFCAB11	0.748288	9.48889e-10
DBF4	EFCAB11	0.882568	0.00543328
CYRIB	EFCAB11	0.744387	4.37097e-10
NUF2	EFCAB11	0.822984	3.89099e-10
ATP6V1C1	EFCAB11	0.704933	0.0517318
MRPL19	EFCAB11	0.767573	4.09442e-05
NMD3	EFCAB11	0.820823	0.0386826
NOL10	EFCAB11	0.797824	0.00197449
NUP133	EFCAB11	0.766519	0.00482998
TASP1	EFCAB11	0.853755	0.0283971
NBN	WASHC4	0.90541	8.64284e-24
NBN	HOOK3	0.914054	1.83327e-15
WASHC4	HOOK3	0.890585	6.24223e-23
NBN	SRBD1	0.895751	2.0479e-21
WASHC4	SRBD1	0.90071	5.20704e-19
HOOK3	SRBD1	0.862604	1.94163e-11
NBN	CEP350	0.911266	8.41186e-17
WASHC4	CEP350	0.927439	3.60839e-15
HOOK3	CEP350	0.954691	3.78694e-23
SRBD1	CEP350	0.879483	4.66959e-11
NBN	PUS7L	0.888464	5.31695e-07
WASHC4	PUS7L	0.921532	2.01136e-10
HOOK3	PUS7L	0.877474	6.56879e-09
SRBD1	PUS7L	0.880274	2.71798e-08
CEP350	PUS7L	0.908541	2.3565e-08
NBN	OPA1	0.823337	7.38298e-13
WASHC4	OPA1	0.872917	1.15284e-15
HOOK3	OPA1	0.851237	1.49439e-18
SRBD1	OPA1	0.87521	8.89218e-10
CEP350	OPA1	0.887124	1.30502e-19
PUS7L	OPA1	0.841848	3.98199e-10
NBN	SCAF8	0.930221	1.23926e-17
WASHC4	SCAF8	0.882739	5.83758e-14
HOOK3	SCAF8	0.910937	1.81931e-25
SRBD1	SCAF8	0.905614	5.79445e-09
CEP350	SCAF8	0.882429	1.28468e-24
PUS7L	SCAF8	0.868725	3.44715e-06
OPA1	SCAF8	0.81115	1.05274e-14
NBN	NMD3	0.885079	1.80472e-13
WASHC4	NMD3	0.855749	1.05089e-25
HOOK3	NMD3	0.888996	1.71217e-18
SRBD1	NMD3	0.835322	4.80704e-16
CEP350	NMD3	0.881802	7.24634e-13
PUS7L	NMD3	0.853863	1.16003e-12
OPA1	NMD3	0.914271	2.04616e-17
SCAF8	NMD3	0.847025	5.48097e-13
NBN	MSH3	0.907499	0.00058205
WASHC4	MSH3	0.884763	7.07727e-08
HOOK3	MSH3	0.902324	1.04608e-05
SRBD1	MSH3	0.894188	0.00058658
CEP350	MSH3	0.920985	0.000389747
PUS7L	MSH3	0.871376	6.91697e-10
OPA1	MSH3	0.876893	1.86287e-06
SCAF8	MSH3	0.904876	0.00671331
NMD3	MSH3	0.871186	1.55812e-06
NBN	WRN	0.901009	2.26257e-09
WASHC4	WRN	0.929457	2.14888e-17
HOOK3	WRN	0.919225	7.12517e-32
SRBD1	WRN	0.864514	2.65256e-07
CEP350	WRN	0.94614	2.69208e-23
PUS7L	WRN	0.906814	7.21087e-11
OPA1	WRN	0.88235	6.40233e-23
SCAF8	WRN	0.860432	1.41787e-22
NMD3	WRN	0.860188	4.55961e-19
MSH3	WRN	0.862767	3.68414e-08
NBN	FAM172A	0.921701	1.2826e-14
WASHC4	FAM172A	0.852948	2.04995e-34
HOOK3	FAM172A	0.920769	2.88157e-14
SRBD1	FAM172A	0.831067	2.99045e-14
CEP350	FAM172A	0.915015	3.44541e-14
PUS7L	FAM172A	0.844793	2.61601e-10
OPA1	FAM172A	0.848832	5.52102e-14
SCAF8	FAM172A	0.891768	4.63348e-08
NMD3	FAM172A	0.910209	2.42155e-21
MSH3	FAM172A	0.891131	3.4949e-08
WRN	FAM172A	0.903008	4.82298e-15
NBN	CDYL	0.88676	0.000997445
WASHC4	CDYL	0.873697	1.06759e-05
HOOK3	CDYL	0.901207	0.00592157
SRBD1	CDYL	0.848559	0.00569704
CEP350	CDYL	0.920914	3.46634e-06
PUS7L	CDYL	0.866648	8.38916e-07
OPA1	CDYL	0.857357	7.82866e-06
SCAF8	CDYL	0.844751	0.110023
NMD3	CDYL	0.873679	0.000243257
MSH3	CDYL	0.897795	4.30896e-08
WRN	CDYL	0.872511	8.1211e-05
FAM172A	CDYL	0.861026	1.48467e-09
NBN	LRPPRC	0.893654	6.64015e-09
WASHC4	LRPPRC	0.871796	7.26013e-15
HOOK3	LRPPRC	0.840399	7.24499e-16
SRBD1	LRPPRC	0.870184	3.15687e-06
CEP350	LRPPRC	0.861126	3.49953e-13
PUS7L	LRPPRC	0.833024	4.4634e-06
OPA1	LRPPRC	0.83446	1.57105e-12
SCAF8	LRPPRC	0.818282	6.29572e-11
NMD3	LRPPRC	0.856014	8.8736e-15
MSH3	LRPPRC	0.875179	1.28334e-06
WRN	LRPPRC	0.849918	3.554e-19
FAM172A	LRPPRC	0.850254	5.0202e-15
CDYL	LRPPRC	0.833058	1.69447e-07
NBN	AP4E1	0.831719	1.12836e-12
WASHC4	AP4E1	0.90414	2.6135e-08
HOOK3	AP4E1	0.893459	4.45321e-08
SRBD1	AP4E1	0.854357	1.89892e-08
CEP350	AP4E1	0.930693	4.95581e-14
PUS7L	AP4E1	0.857309	8.32653e-08
OPA1	AP4E1	0.835827	8.1365e-13
SCAF8	AP4E1	0.808841	3.19961e-09
NMD3	AP4E1	0.808553	1.50121e-10
MSH3	AP4E1	0.819208	0.00420511
WRN	AP4E1	0.910936	8.86468e-07
FAM172A	AP4E1	0.839729	7.92741e-07
CDYL	AP4E1	0.843475	2.06075e-05
LRPPRC	AP4E1	0.820862	3.28283e-05
NBN	H2BC18	0.845473	4.38353e-09
WASHC4	H2BC18	0.892337	1.78157e-15
HOOK3	H2BC18	0.764141	1.48732e-16
SRBD1	H2BC18	0.812297	4.19555e-08
CEP350	H2BC18	0.811229	6.05209e-19
PUS7L	H2BC18	0.868932	2.96683e-11
OPA1	H2BC18	0.850655	2.91651e-15
SCAF8	H2BC18	0.788834	2.17004e-09
NMD3	H2BC18	0.859325	3.24408e-13
MSH3	H2BC18	0.852476	6.18783e-08
WRN	H2BC18	0.813842	1.60618e-18
FAM172A	H2BC18	0.772227	2.27646e-19
CDYL	H2BC18	0.857773	4.03223e-10
LRPPRC	H2BC18	0.856482	1.21564e-19
AP4E1	H2BC18	0.757021	3.18899e-08
NBN	TMEM87B	0.875839	9.75868e-06
WASHC4	TMEM87B	0.938792	6.49368e-08
HOOK3	TMEM87B	0.853104	3.61019e-07
SRBD1	TMEM87B	0.927694	1.32135e-05
CEP350	TMEM87B	0.861657	5.78628e-07
PUS7L	TMEM87B	0.93442	2.6082e-09
OPA1	TMEM87B	0.821725	2.5229e-09
SCAF8	TMEM87B	0.883786	0.000399489
NMD3	TMEM87B	0.79718	9.53531e-06
MSH3	TMEM87B	0.852047	1.33922e-10
WRN	TMEM87B	0.868458	7.10574e-10
FAM172A	TMEM87B	0.790332	1.90347e-08
CDYL	TMEM87B	0.832825	6.17684e-08
LRPPRC	TMEM87B	0.823075	4.66626e-10
AP4E1	TMEM87B	0.837544	0.00149898
H2BC18	TMEM87B	0.824066	7.22696e-11
NBN	NSD1	0.90587	2.04139e-08
WASHC4	NSD1	0.924638	2.08436e-11
HOOK3	NSD1	0.865956	2.4642e-13
SRBD1	NSD1	0.88758	3.83896e-08
CEP350	NSD1	0.889565	7.03238e-24
PUS7L	NSD1	0.939984	4.81427e-11
OPA1	NSD1	0.855887	1.48732e-16
SCAF8	NSD1	0.901559	1.38556e-11
NMD3	NSD1	0.850938	1.83035e-12
MSH3	NSD1	0.912367	4.4489e-06
WRN	NSD1	0.893917	4.39237e-17
FAM172A	NSD1	0.865199	3.93433e-14
CDYL	NSD1	0.899604	6.30882e-09
LRPPRC	NSD1	0.864847	4.3286e-10
AP4E1	NSD1	0.813741	1.11609e-13
H2BC18	NSD1	0.914916	3.24152e-24
TMEM87B	NSD1	0.907517	3.46002e-06
NBN	UGGT1	0.895513	8.60048e-11
WASHC4	UGGT1	0.864124	2.72313e-20
HOOK3	UGGT1	0.887846	7.12517e-32
SRBD1	UGGT1	0.854223	6.15871e-09
CEP350	UGGT1	0.913856	2.49938e-16
PUS7L	UGGT1	0.852288	1.32207e-07
OPA1	UGGT1	0.844921	1.47448e-15
SCAF8	UGGT1	0.854909	6.38319e-19
NMD3	UGGT1	0.859675	1.29556e-19
MSH3	UGGT1	0.875783	9.6488e-07
WRN	UGGT1	0.880094	7.22208e-31
FAM172A	UGGT1	0.898612	1.29929e-14
CDYL	UGGT1	0.90485	0.00196357
LRPPRC	UGGT1	0.869409	7.97825e-17
AP4E1	UGGT1	0.847341	1.89493e-05
H2BC18	UGGT1	0.81818	8.09455e-13
TMEM87B	UGGT1	0.817061	3.05423e-07
NSD1	UGGT1	0.886521	1.77753e-09
NBN	MDFIC	0.759541	2.29708e-12
WASHC4	MDFIC	0.84671	1.34672e-19
HOOK3	MDFIC	0.789779	5.06594e-13
SRBD1	MDFIC	0.880964	2.04591e-13
CEP350	MDFIC	0.815747	3.88765e-12
PUS7L	MDFIC	0.829356	6.85911e-12
OPA1	MDFIC	0.837396	3.66305e-11
SCAF8	MDFIC	0.8252	5.74993e-07
NMD3	MDFIC	0.743424	2.92873e-19
MSH3	MDFIC	0.813738	3.50886e-08
WRN	MDFIC	0.774728	3.88765e-12
FAM172A	MDFIC	0.741512	1.32606e-18
CDYL	MDFIC	0.74851	1.25334e-06
LRPPRC	MDFIC	0.770417	6.33629e-14
AP4E1	MDFIC	0.832274	5.00752e-09
H2BC18	MDFIC	0.749573	3.17291e-14
TMEM87B	MDFIC	0.884271	7.11781e-08
NSD1	MDFIC	0.803443	1.11168e-10
UGGT1	MDFIC	0.751627	1.88756e-13
NBN	ERCC6L2	0.912538	2.40617e-05
WASHC4	ERCC6L2	0.850034	5.40366e-10
HOOK3	ERCC6L2	0.905552	3.94944e-14
SRBD1	ERCC6L2	0.888817	0.00037266
CEP350	ERCC6L2	0.891279	4.08347e-12
PUS7L	ERCC6L2	0.809031	3.79984e-11
OPA1	ERCC6L2	0.862067	3.59048e-10
SCAF8	ERCC6L2	0.907708	5.92223e-11
NMD3	ERCC6L2	0.888372	7.02732e-12
MSH3	ERCC6L2	0.891606	7.91443e-09
WRN	ERCC6L2	0.877261	3.69438e-22
FAM172A	ERCC6L2	0.919546	9.86969e-10
CDYL	ERCC6L2	0.807307	6.75446e-06
LRPPRC	ERCC6L2	0.8896	4.16388e-16
AP4E1	ERCC6L2	0.832729	0.000157711
H2BC18	ERCC6L2	0.761914	8.31182e-15
TMEM87B	ERCC6L2	0.820662	4.92447e-09
NSD1	ERCC6L2	0.822701	4.25675e-11
UGGT1	ERCC6L2	0.867103	1.75645e-15
MDFIC	ERCC6L2	0.803519	1.38556e-11
NBN	ZNF280D	0.892724	3.75239e-13
WASHC4	ZNF280D	0.846811	2.40623e-07
HOOK3	ZNF280D	0.868006	6.04347e-08
SRBD1	ZNF280D	0.813123	1.62513e-05
CEP350	ZNF280D	0.865258	4.52329e-13
PUS7L	ZNF280D	0.818848	0.000286142
OPA1	ZNF280D	0.777713	1.66526e-10
SCAF8	ZNF280D	0.864521	3.26047e-12
NMD3	ZNF280D	0.841153	4.92545e-07
MSH3	ZNF280D	0.823411	0.134912
WRN	ZNF280D	0.858685	7.16796e-07
FAM172A	ZNF280D	0.875886	3.76226e-06
CDYL	ZNF280D	0.801284	0.00128548
LRPPRC	ZNF280D	0.850221	1.47075e-05
AP4E1	ZNF280D	0.824751	5.2303e-16
H2BC18	ZNF280D	0.751951	2.6909e-05
TMEM87B	ZNF280D	0.822858	0.00503429
NSD1	ZNF280D	0.807976	1.04698e-08
UGGT1	ZNF280D	0.810307	4.27037e-06
MDFIC	ZNF280D	0.758066	0.000686041
ERCC6L2	ZNF280D	0.897914	0.00195709
NBN	LARP4	0.848646	1.2566e-05
WASHC4	LARP4	0.908685	1.56818e-12
HOOK3	LARP4	0.828882	2.04536e-17
SRBD1	LARP4	0.922528	1.09431e-05
CEP350	LARP4	0.891864	2.21771e-11
PUS7L	LARP4	0.853783	8.05284e-14
OPA1	LARP4	0.893209	4.01806e-15
SCAF8	LARP4	0.826912	5.08402e-08
NMD3	LARP4	0.838637	1.85899e-13
MSH3	LARP4	0.884462	4.94627e-13
WRN	LARP4	0.861011	2.50445e-23
FAM172A	LARP4	0.822792	2.63459e-12
CDYL	LARP4	0.834892	3.9219e-07
LRPPRC	LARP4	0.899496	5.29907e-15
AP4E1	LARP4	0.870772	1.4236e-05
H2BC18	LARP4	0.827636	4.33502e-18
TMEM87B	LARP4	0.889869	9.98631e-13
NSD1	LARP4	0.859995	1.72456e-11
UGGT1	LARP4	0.855389	6.96877e-19
MDFIC	LARP4	0.897243	1.51756e-17
ERCC6L2	LARP4	0.875741	9.28057e-19
ZNF280D	LARP4	0.821538	0.00501913
NBN	TAF2	0.889512	2.47857e-12
WASHC4	TAF2	0.932807	7.32997e-11
HOOK3	TAF2	0.862966	5.58559e-09
SRBD1	TAF2	0.895388	2.62914e-16
CEP350	TAF2	0.871749	1.62798e-12
PUS7L	TAF2	0.917251	2.48824e-10
OPA1	TAF2	0.846539	1.81577e-10
SCAF8	TAF2	0.881731	2.86007e-07
NMD3	TAF2	0.869301	2.77411e-11
MSH3	TAF2	0.857557	0.000462164
WRN	TAF2	0.858028	9.13058e-07
FAM172A	TAF2	0.841419	8.71116e-10
CDYL	TAF2	0.866245	0.000322782
LRPPRC	TAF2	0.909476	6.39918e-05
AP4E1	TAF2	0.835768	2.47824e-13
H2BC18	TAF2	0.893658	1.79461e-10
TMEM87B	TAF2	0.912749	0.000376412
NSD1	TAF2	0.940372	3.32058e-13
UGGT1	TAF2	0.856895	3.09879e-06
MDFIC	TAF2	0.829884	1.93591e-14
ERCC6L2	TAF2	0.840169	1.94283e-05
ZNF280D	TAF2	0.838541	9.54739e-06
LARP4	TAF2	0.88098	7.21337e-08
NBN	CEP170	0.863906	2.46159e-09
WASHC4	CEP170	0.887623	2.80551e-16
HOOK3	CEP170	0.845241	7.03238e-24
SRBD1	CEP170	0.915739	7.79583e-06
CEP350	CEP170	0.886318	3.12754e-24
PUS7L	CEP170	0.879234	3.54533e-08
OPA1	CEP170	0.82461	3.09196e-17
SCAF8	CEP170	0.840108	1.51756e-17
NMD3	CEP170	0.83312	4.88654e-15
MSH3	CEP170	0.865198	3.48972e-06
WRN	CEP170	0.86274	8.17664e-34
FAM172A	CEP170	0.831241	1.64747e-17
CDYL	CEP170	0.827553	5.05312e-07
LRPPRC	CEP170	0.896172	4.57037e-23
AP4E1	CEP170	0.860214	4.00834e-07
H2BC18	CEP170	0.819827	2.69208e-23
TMEM87B	CEP170	0.872936	1.46177e-07
NSD1	CEP170	0.865494	1.80879e-20
UGGT1	CEP170	0.859966	2.27681e-19
MDFIC	CEP170	0.832251	7.30107e-10
ERCC6L2	CEP170	0.866841	6.54148e-16
ZNF280D	CEP170	0.816237	1.15921e-08
LARP4	CEP170	0.916831	1.5809e-14
TAF2	CEP170	0.891484	2.25855e-05
NBN	VPS41	0.898431	0.0756737
WASHC4	VPS41	0.922969	0.14199
HOOK3	VPS41	0.908305	0.094874
SRBD1	VPS41	0.904834	0.0371222
CEP350	VPS41	0.917435	0.0341059
PUS7L	VPS41	0.92626	0.0180287
OPA1	VPS41	0.8846	0.0540906
SCAF8	VPS41	0.906093	0.0727422
NMD3	VPS41	0.881436	0.264375
MSH3	VPS41	0.894355	0.0192689
WRN	VPS41	0.930787	0.0594385
FAM172A	VPS41	0.904909	0.162553
CDYL	VPS41	0.875818	4.1223e-05
LRPPRC	VPS41	0.874854	0.00317516
AP4E1	VPS41	0.866969	0.102219
H2BC18	VPS41	0.833189	0.00998826
TMEM87B	VPS41	0.920958	0.119721
NSD1	VPS41	0.940154	0.0158977
UGGT1	VPS41	0.87493	0.300511
MDFIC	VPS41	0.845651	0.141641
ERCC6L2	VPS41	0.887725	0.00312354
ZNF280D	VPS41	0.878777	0.185052
LARP4	VPS41	0.901199	0.0303005
TAF2	VPS41	0.928549	0.011118
CEP170	VPS41	0.887012	0.0251737
NBN	VRK1	0.850298	0.094696
WASHC4	VRK1	0.885471	0.0159824
HOOK3	VRK1	0.82406	0.00494424
SRBD1	VRK1	0.855896	0.333883
CEP350	VRK1	0.882726	0.00414356
PUS7L	VRK1	0.86532	0.00120773
OPA1	VRK1	0.892515	0.0216763
SCAF8	VRK1	0.7634	0.0851154
NMD3	VRK1	0.900075	0.130461
MSH3	VRK1	0.835677	0.000392263
WRN	VRK1	0.862445	0.00264907
FAM172A	VRK1	0.841846	0.0114435
CDYL	VRK1	0.839612	7.31465e-05
LRPPRC	VRK1	0.890485	0.0180715
AP4E1	VRK1	0.855831	0.0228217
H2BC18	VRK1	0.86365	0.00114958
TMEM87B	VRK1	0.836349	0.000172181
NSD1	VRK1	0.829893	0.00797735
UGGT1	VRK1	0.834626	0.0215768
MDFIC	VRK1	0.794603	0.0962816
ERCC6L2	VRK1	0.840362	0.001191
ZNF280D	VRK1	0.823638	0.0539791
LARP4	VRK1	0.906618	0.00105625
TAF2	VRK1	0.866696	0.221245
CEP170	VRK1	0.867624	0.00341738
VPS41	VRK1	0.867191	0.112605
NBN	JMJD1C	0.895282	8.94959e-09
WASHC4	JMJD1C	0.828823	5.01721e-11
HOOK3	JMJD1C	0.92519	8.16784e-15
SRBD1	JMJD1C	0.850796	0.000127049
CEP350	JMJD1C	0.866623	5.92649e-21
PUS7L	JMJD1C	0.786264	1.52296e-06
OPA1	JMJD1C	0.777294	3.91552e-16
SCAF8	JMJD1C	0.906987	1.35008e-16
NMD3	JMJD1C	0.863254	1.11553e-13
MSH3	JMJD1C	0.861279	0.0020107
WRN	JMJD1C	0.835994	2.15558e-21
FAM172A	JMJD1C	0.89495	4.76363e-11
CDYL	JMJD1C	0.82787	2.65256e-07
LRPPRC	JMJD1C	0.818609	3.54081e-20
AP4E1	JMJD1C	0.822337	7.10574e-10
TMEM87B	JMJD1C	0.821713	1.51323e-05
NSD1	JMJD1C	0.790374	1.39718e-14
UGGT1	JMJD1C	0.814235	7.95557e-14
MDFIC	JMJD1C	0.75933	1.69447e-07
ERCC6L2	JMJD1C	0.926611	2.94206e-11
ZNF280D	JMJD1C	0.896448	6.01655e-12
LARP4	JMJD1C	0.795738	2.96749e-09
TAF2	JMJD1C	0.82066	0.000113265
CEP170	JMJD1C	0.806202	2.58738e-32
VPS41	JMJD1C	0.863999	0.0192419
VRK1	JMJD1C	0.766083	0.00798757
NBN	GCFC2	0.856599	1.02224e-09
WASHC4	GCFC2	0.832819	7.14582e-14
HOOK3	GCFC2	0.813641	1.96495e-19
SRBD1	GCFC2	0.869557	6.01219e-05
CEP350	GCFC2	0.829948	1.81297e-14
PUS7L	GCFC2	0.794937	2.81203e-05
OPA1	GCFC2	0.812877	1.75256e-09
SCAF8	GCFC2	0.827867	2.16564e-26
NMD3	GCFC2	0.811171	1.50424e-11
MSH3	GCFC2	0.769932	0.00031956
WRN	GCFC2	0.85034	2.71321e-26
FAM172A	GCFC2	0.824367	4.37097e-10
CDYL	GCFC2	0.777518	0.0246099
LRPPRC	GCFC2	0.85902	4.03418e-14
AP4E1	GCFC2	0.837697	0.00252534
H2BC18	GCFC2	0.726307	5.05815e-08
TMEM87B	GCFC2	0.822867	5.32682e-05
NSD1	GCFC2	0.791721	7.85253e-07
UGGT1	GCFC2	0.812502	1.89757e-21
MDFIC	GCFC2	0.775681	4.49724e-06
ERCC6L2	GCFC2	0.873932	1.417e-14
ZNF280D	GCFC2	0.852272	3.92703e-07
LARP4	GCFC2	0.838728	2.40678e-09
TAF2	GCFC2	0.835296	0.0127569
CEP170	GCFC2	0.832133	1.61651e-20
VPS41	GCFC2	0.837491	0.115116
VRK1	GCFC2	0.815524	0.023976
JMJD1C	GCFC2	0.850334	6.47669e-16
NBN	KIAA1109	0.891405	6.48717e-09
WASHC4	KIAA1109	0.884797	3.36022e-16
HOOK3	KIAA1109	0.888537	1.96495e-19
SRBD1	KIAA1109	0.902531	1.94307e-11
CEP350	KIAA1109	0.877128	1.22617e-16
PUS7L	KIAA1109	0.84399	1.16746e-12
OPA1	KIAA1109	0.803425	9.77659e-16
SCAF8	KIAA1109	0.943951	5.26297e-12
NMD3	KIAA1109	0.837496	6.75191e-17
MSH3	KIAA1109	0.896948	2.72538e-07
WRN	KIAA1109	0.846161	7.12609e-25
FAM172A	KIAA1109	0.866383	3.72633e-16
CDYL	KIAA1109	0.789743	1.89808e-06
LRPPRC	KIAA1109	0.830295	1.22141e-16
AP4E1	KIAA1109	0.834467	2.52365e-06
H2BC18	KIAA1109	0.758098	2.85121e-21
TMEM87B	KIAA1109	0.86685	1.11436e-11
NSD1	KIAA1109	0.856515	5.11847e-19
UGGT1	KIAA1109	0.798981	4.50101e-17
MDFIC	KIAA1109	0.833393	2.88596e-14
ERCC6L2	KIAA1109	0.911029	1.01365e-19
ZNF280D	KIAA1109	0.848441	8.99333e-05
LARP4	KIAA1109	0.844298	3.8004e-18
TAF2	KIAA1109	0.869269	1.02627e-09
CEP170	KIAA1109	0.851476	1.80879e-20
VPS41	KIAA1109	0.880063	0.00844934
VRK1	KIAA1109	0.761907	0.0189265
JMJD1C	KIAA1109	0.915447	1.86806e-12
GCFC2	KIAA1109	0.842169	8.32608e-12
NBN	CHD2	0.86384	4.23633e-11
WASHC4	CHD2	0.834353	3.8004e-18
HOOK3	CHD2	0.897467	8.55609e-16
SRBD1	CHD2	0.801176	1.11036e-07
CEP350	CHD2	0.877564	5.12514e-07
PUS7L	CHD2	0.752603	6.14145e-05
OPA1	CHD2	0.8572	6.03649e-06
SCAF8	CHD2	0.857707	6.26371e-07
NMD3	CHD2	0.83167	4.11995e-09
MSH3	CHD2	0.863317	4.33439e-06
WRN	CHD2	0.859576	4.08935e-10
FAM172A	CHD2	0.857547	6.47919e-14
CDYL	CHD2	0.842734	0.00114958
LRPPRC	CHD2	0.754591	2.23992e-12
AP4E1	CHD2	0.789251	0.0698938
H2BC18	CHD2	0.702802	2.34123e-10
TMEM87B	CHD2	0.775445	7.50751e-07
NSD1	CHD2	0.796372	0.00175234
UGGT1	CHD2	0.828188	5.59977e-15
MDFIC	CHD2	0.705457	5.74192e-10
ERCC6L2	CHD2	0.836534	2.57908e-08
ZNF280D	CHD2	0.818144	0.00791064
LARP4	CHD2	0.774967	6.56986e-10
TAF2	CHD2	0.75718	0.00545953
CEP170	CHD2	0.723536	1.49867e-10
VPS41	CHD2	0.835173	0.353913
VRK1	CHD2	0.736618	0.0173806
JMJD1C	CHD2	0.855438	1.40661e-05
GCFC2	CHD2	0.764575	8.37067e-11
KIAA1109	CHD2	0.817754	6.39606e-10
NBN	SHOC2	0.859257	2.13199e-06
WASHC4	SHOC2	0.826514	8.88276e-11
HOOK3	SHOC2	0.932245	1.53981e-09
SRBD1	SHOC2	0.782873	3.76226e-06
CEP350	SHOC2	0.914266	4.38826e-09
PUS7L	SHOC2	0.765413	1.75571e-11
OPA1	SHOC2	0.801088	4.65953e-16
SCAF8	SHOC2	0.839558	5.08177e-06
NMD3	SHOC2	0.820845	8.49188e-11
MSH3	SHOC2	0.824329	5.99285e-09
WRN	SHOC2	0.865259	2.89406e-13
FAM172A	SHOC2	0.880626	3.05521e-12
CDYL	SHOC2	0.844168	1.02064e-05
LRPPRC	SHOC2	0.786551	5.36686e-09
AP4E1	SHOC2	0.880727	8.81322e-05
TMEM87B	SHOC2	0.750141	4.63282e-10
NSD1	SHOC2	0.766331	9.36935e-10
UGGT1	SHOC2	0.867201	5.74192e-10
MDFIC	SHOC2	0.722492	8.67671e-10
ERCC6L2	SHOC2	0.867104	4.07352e-10
ZNF280D	SHOC2	0.854472	0.000113453
LARP4	SHOC2	0.772348	4.00707e-13
TAF2	SHOC2	0.768162	6.55991e-06
CEP170	SHOC2	0.769698	4.91052e-11
VPS41	SHOC2	0.827254	0.0366302
VRK1	SHOC2	0.773018	0.00576652
JMJD1C	SHOC2	0.887908	1.91864e-08
GCFC2	SHOC2	0.797924	2.03696e-06
KIAA1109	SHOC2	0.812489	1.75409e-10
CHD2	SHOC2	0.901668	1.43494e-06
NBN	RAD9B	0.817051	0.271138
WASHC4	RAD9B	0.916023	0.0672218
HOOK3	RAD9B	0.829239	0.0241621
SRBD1	RAD9B	0.884618	0.436837
CEP350	RAD9B	0.858527	0.00663592
PUS7L	RAD9B	0.846801	0.000506941
OPA1	RAD9B	0.934158	0.0230145
SCAF8	RAD9B	0.830363	0.162005
NMD3	RAD9B	0.880443	0.12277
MSH3	RAD9B	0.833081	1.64267e-05
WRN	RAD9B	0.857245	0.00277207
FAM172A	RAD9B	0.816917	0.0286365
CDYL	RAD9B	0.822488	5.65447e-07
LRPPRC	RAD9B	0.818519	0.00445333
AP4E1	RAD9B	0.848118	0.0303775
H2BC18	RAD9B	0.855331	0.0010651
TMEM87B	RAD9B	0.871717	0.000106985
NSD1	RAD9B	0.87175	0.00327645
UGGT1	RAD9B	0.802852	0.0388698
MDFIC	RAD9B	0.860076	0.0238431
ERCC6L2	RAD9B	0.829296	9.71302e-05
ZNF280D	RAD9B	0.776263	0.103377
LARP4	RAD9B	0.898509	0.000821874
TAF2	RAD9B	0.894031	0.478834
CEP170	RAD9B	0.833019	0.00240366
VPS41	RAD9B	0.897278	0.0263443
VRK1	RAD9B	0.887807	1.54887e-20
JMJD1C	RAD9B	0.776599	0.00264907
GCFC2	RAD9B	0.817773	0.0514738
KIAA1109	RAD9B	0.83475	0.00206363
CHD2	RAD9B	0.80641	0.0581292
SHOC2	RAD9B	0.771438	0.00267146
NBN	ANAPC1	0.858614	3.94539e-05
WASHC4	ANAPC1	0.932497	2.13105e-07
HOOK3	ANAPC1	0.811386	2.69152e-10
SRBD1	ANAPC1	0.929979	0.00121473
CEP350	ANAPC1	0.857405	1.18472e-10
PUS7L	ANAPC1	0.874024	2.25281e-08
OPA1	ANAPC1	0.836915	6.76222e-08
SCAF8	ANAPC1	0.856954	6.69038e-10
NMD3	ANAPC1	0.779689	4.57197e-07
MSH3	ANAPC1	0.842047	1.37706e-07
WRN	ANAPC1	0.849307	1.94028e-16
FAM172A	ANAPC1	0.757953	1.16638e-07
CDYL	ANAPC1	0.83009	7.43978e-06
LRPPRC	ANAPC1	0.862113	1.61821e-12
AP4E1	ANAPC1	0.846633	0.004979
H2BC18	ANAPC1	0.856507	3.02222e-11
TMEM87B	ANAPC1	0.922999	7.80035e-11
NSD1	ANAPC1	0.893538	4.65752e-11
UGGT1	ANAPC1	0.831673	1.57116e-10
MDFIC	ANAPC1	0.861819	4.43942e-07
[truncated: 3,516 more rows]
